# Supplementary material for: Bis[(1S*,2S*)-trans-1,2-bis­(diphenyl­phosphin­oxy)cyclo­hexa­ne]chlorido­ruthenium(II) trifluoro­methane­sulfonate dichloro­methane disolvate
Source: Acta Crystallogr Sect E Struct Rep Online. 2009 Jun 20;65(Pt 7):m804–5. doi: 10.1107/S1600536809023034 (PMC2969446; doi:10.1107/S1600536809023034)
Supplement: Supplementary file 2 [file e-65-0m804-Isup2.hkl]

#
# h,k,l, Fc-squared, Fo-squared, sigma(Fo-squared) and status flag
#
data_I
_shelx_title ' ats73 in Pbca'
_shelx_refln_list_code          4
_shelx_F_calc_maximum     1412.52
_exptl_crystal_F_000      5840.00
_reflns_d_resolution_high  0.8173
 
loop_
 _symmetry_equiv_pos_as_xyz
 'x, y, z'
 '-x+1/2, -y, z+1/2'
 '-x, y+1/2, -z+1/2'
 'x+1/2, -y+1/2, -z'
 '-x, -y, -z'
 'x-1/2, y, -z-1/2'
 'x, -y-1/2, z-1/2'
 '-x-1/2, y-1/2, z'
 
_cell_length_a    16.7887
_cell_length_b    22.9766
_cell_length_c    32.6782
_cell_angle_alpha  90.000
_cell_angle_beta   90.000
_cell_angle_gamma  90.000
 
_shelx_F_squared_multiplier     1.000
 
loop_
 _refln_index_h
 _refln_index_k
 _refln_index_l
 _refln_F_squared_calc
 _refln_F_squared_meas
 _refln_F_squared_sigma
 _refln_observed_status
   2   0   0    60739.74    62480.52   2212.00 o
   4   0   0  1995210.13  2047035.25  68789.73 o
   6   0   0    29711.48    29384.36   1273.57 o
   8   0   0    19549.80    21642.38   1114.38 o
  10   0   0    11885.27    11437.03    795.98 o
  12   0   0       48.27      -75.41    586.51 o
  14   0   0    93312.63    92786.55   2630.94 o
  16   0   0    19749.61    19673.36   1860.09 o
  18   0   0    24185.15    26225.56   1793.06 o
   2   1   0   423257.44   423748.13   8328.50 o
   4   1   0    55576.24    52484.64   1382.50 o
   6   1   0    24385.74    28722.44    896.53 o
   8   1   0     1689.19     1198.16    293.26 o
  10   1   0      774.22     -259.74    259.74 o
  12   1   0    31947.12    31294.72   1156.27 o
  14   1   0      178.26      418.94    393.80 o
  16   1   0      217.74      293.26    343.53 o
  18   1   0     6085.78     6074.61    737.33 o
  20   1   0     2456.80     4315.07    762.47 o
   0   2   0   118110.48   114529.47   1985.77 o
   2   2   0    11989.76    12660.33    284.88 o
   4   2   0       72.31       58.65    142.44 o
   6   2   0     9812.71    10641.04    460.83 o
   8   2   0    40680.75    46778.70   1357.36 o
  10   2   0    30012.68    29107.86    829.50 o
  12   2   0    15330.42    15308.02    603.27 o
  14   2   0    19357.53    19195.77    678.68 o
  16   2   0      493.50     1767.92    427.32 o
  18   2   0      622.33      653.54    569.76 o
  20   2   0       65.06     4021.81   2061.18 o
   2   3   0    36827.00    34059.72    653.54 o
   4   3   0     1065.69     1080.86    226.23 o
   6   3   0     1302.75     1834.95    251.36 o
   8   3   0     1783.89      963.56    293.26 o
  10   3   0    12071.18    11286.21    485.97 o
  12   3   0    52546.62    52853.31   1332.23 o
  14   3   0    20126.69    18751.70    645.17 o
  16   3   0    14110.05    14822.05    611.65 o
  18   3   0     7121.10     6493.55    871.39 o
  20   3   0      709.75     5731.08   1994.15 o
   0   4   0    37923.90    37913.95    720.57 o
   2   4   0     7070.81     8504.46    242.98 o
   4   4   0      448.00     1156.27    167.58 o
   6   4   0     1345.04     1943.88    226.23 o
   8   4   0    13382.73    13640.65    502.73 o
  10   4   0     1943.49     1893.60    276.50 o
  12   4   0     6457.44     7130.34    435.70 o
  14   4   0      194.84      636.79    594.89 o
  16   4   0     7655.31     7834.15    586.51 o
  18   4   0      395.38     1022.21    687.06 o
  20   4   0      265.50     1952.25    871.39 o
   2   5   0   557586.31   569857.19   7943.08 o
   4   5   0     3049.26     4566.43    217.85 o
   6   5   0    41246.72    39639.98    938.42 o
   8   5   0    13071.67    11202.42    427.32 o
  10   5   0    48945.22    47742.26   1181.41 o
  12   5   0    41967.98    39899.72    946.80 o
  14   5   0    20003.31    21173.16    678.68 o
  16   5   0    17657.24    18341.14    997.07 o
  18   5   0      319.75      -75.41    544.62 o
  20   5   0      207.79     3443.68    670.30 o
   0   6   0   113014.03   117453.66   2094.69 o
   2   6   0    27258.80    24013.57    578.14 o
   4   6   0   142473.64   157562.86   2798.51 o
   6   6   0     7638.53     4666.98    284.88 o
   8   6   0    77072.88    80628.95   1776.30 o
  10   6   0    97962.33    94445.55   2161.72 o
  12   6   0       55.06     -251.36    251.36 o
  14   6   0    74232.44    76179.81   1893.60 o
  16   6   0     1020.23     1650.62    938.42 o
  18   6   0       53.58     1072.48    536.24 o
  20   6   0     1179.76     1281.95   1080.86 o
   2   7   0   201628.84   205414.03   2714.72 o
   4   7   0   157541.92   146293.41   2346.06 o
   6   7   0    73188.75    77445.02   1483.04 o
   8   7   0   112408.29   109703.29   2052.80 o
  10   7   0    80565.64    82782.30   1633.86 o
  12   7   0    20081.13    21458.04    762.47 o
  14   7   0      564.20      435.70   1390.88 o
  16   7   0     6756.31    10230.48   1491.42 o
  18   7   0     1456.05     2840.40    653.54 o
   0   8   0   403641.34   391230.09   6744.91 o
   2   8   0    30127.71    26233.94    444.08 o
   4   8   0   101656.55    96431.31   1600.35 o
   6   8   0    71921.29    69493.55   1214.92 o
   8   8   0    69165.56    67960.24   1348.98 o
  10   8   0    40832.05    39589.71    913.29 o
  12   8   0     4978.61     5270.25    502.73 o
  14   8   0    81548.60    82120.37   2036.04 o
  16   8   0     5459.72     5429.45    553.00 o
  18   8   0    18524.11    17352.44    980.32 o
   2   9   0   194720.34   186955.59   2496.87 o
   4   9   0    58915.79    58006.26    946.80 o
   6   9   0    16039.72    17017.29    561.38 o
   8   9   0     1481.96     1173.03    226.23 o
  10   9   0    16471.15    16757.55    695.44 o
  12   9   0    24137.71    23686.79    888.15 o
  14   9   0     4826.52     4801.04    494.35 o
  16   9   0    20996.75    21064.24    971.94 o
  18   9   0     9235.54    10607.53    896.53 o
   0  10   0    33590.31    31646.63    821.12 o
   2  10   0     3281.52     4951.86    201.09 o
   4  10   0     1179.90     1055.73    226.23 o
   6  10   0     1136.58     1541.69    209.47 o
   8  10   0     3677.97     3628.01    343.53 o
  10  10   0    12056.07    10104.80    620.03 o
  12  10   0      652.15     1516.56    460.83 o
  14  10   0     3597.47     3326.37    477.59 o
  16  10   0    17037.52    18215.46    971.94 o
  18  10   0     1025.82      485.97    469.21 o
   2  11   0    18179.07    18248.97    368.67 o
   4  11   0      277.50      209.47    175.95 o
   6  11   0    20376.81    22245.64    494.35 o
   8  11   0    20565.95    21273.71    653.54 o
  10  11   0     1270.29     1164.65    444.08 o
  12  11   0      842.57     1332.23    519.48 o
  14  11   0     5457.90     5102.67    603.27 o
  16  11   0     1043.54     1022.21   1013.83 o
  18  11   0     6835.08     5513.23    754.09 o
   0  12   0       18.24      310.01    192.71 o
   2  12   0      304.80       83.79    234.61 o
   4  12   0    13168.61    11964.89    343.53 o
   6  12   0       41.46       58.65    310.01 o
   8  12   0    14194.69    13816.60    678.68 o
  10  12   0     1741.23     1818.19    368.67 o
  12  12   0    12853.97    13464.69    611.65 o
  14  12   0       15.60     -435.70    477.59 o
  16  12   0     4078.30     5094.29   1198.16 o
  18  12   0    18132.14    16598.35   1256.82 o
   2  13   0   100330.52    99539.85   1424.39 o
   4  13   0    55053.38    55073.69    854.63 o
   6  13   0    47852.70    47314.94   1089.24 o
   8  13   0    18003.37    17436.23    569.76 o
  10  13   0       10.11      -25.14    310.01 o
  12  13   0     6011.11     5018.89    620.03 o
  14  13   0      618.47      167.58    452.45 o
  16  13   0    20386.79    20016.89    888.15 o
  18  13   0      663.14      511.11    896.53 o
   0  14   0   203642.78   215443.44   4465.89 o
   2  14   0     4894.54     4901.58    284.88 o
   4  14   0   229028.53   242154.97   3921.27 o
   6  14   0    18033.19    18290.87    611.65 o
   8  14   0    65432.74    68521.62   1340.60 o
  10  14   0     1220.36      586.51    301.64 o
  12  14   0      130.62     -234.61    276.50 o
  14  14   0    13615.11    13196.57    762.47 o
  16  14   0      780.97     1583.59    544.62 o
   2  15   0     6548.31     6543.82    268.12 o
   4  15   0    12409.35    12760.87    527.86 o
   6  15   0    56996.03    59288.21   1189.79 o
   8  15   0    39981.84    39480.79    921.67 o
  10  15   0    18221.49    19497.41    695.44 o
  12  15   0     4945.18     3845.86    460.83 o
  14  15   0     3025.40     3577.74   1038.97 o
  16  15   0     4400.17     4884.83    720.57 o
   0  16   0      255.62       83.79    226.23 o
   2  16   0    16831.81    15190.72    485.97 o
   4  16   0    29717.97    30063.04    728.95 o
   6  16   0    45477.16    48194.71   1022.21 o
   8  16   0    42786.70    42002.80   1357.36 o
  10  16   0    17044.86    17905.44    678.68 o
  12  16   0      750.14      460.83    435.70 o
  14  16   0    16429.97    16405.64    955.18 o
  16  16   0       11.10      301.64    611.65 o
   2  17   0    32828.47    36162.79    938.42 o
   4  17   0    59426.82    60695.84   1214.92 o
   6  17   0       46.91     -226.23    276.50 o
   8  17   0    37451.33    36900.13   1005.45 o
  10  17   0      280.08      435.70    360.29 o
  12  17   0     7717.48     7943.08    745.71 o
  14  17   0      154.92     -167.58    527.86 o
  16  17   0    10053.42     9685.86   1265.19 o
   0  18   0     5372.81     4801.04    594.89 o
   2  18   0     5063.52     5136.19    410.56 o
   4  18   0     3966.17     3938.02    377.04 o
   6  18   0    16657.54    16899.99    578.14 o
   8  18   0     1271.22      955.18    310.01 o
  10  18   0      101.86      427.32    284.88 o
  12  18   0       51.61     -175.95    368.67 o
  14  18   0     3730.53     2798.51    502.73 o
   2  19   0    19754.26    19857.70    695.44 o
   4  19   0      499.52      -16.76    284.88 o
   6  19   0    37031.06    35567.90    871.39 o
   8  19   0      215.72      -16.76    326.77 o
  10  19   0    20516.53    19765.53    695.44 o
  12  19   0     6338.30     5035.64    561.38 o
  14  19   0       94.03     -427.32    427.32 o
   0  20   0    19306.64    21357.50   1600.35 o
   2  20   0      334.32      703.82    435.70 o
   4  20   0    26348.06    24817.93    804.36 o
   6  20   0     1122.10     1818.19    385.42 o
   8  20   0       29.26      368.67    351.91 o
  10  20   0     1401.26     2086.31    469.21 o
  12  20   0       44.33     1156.27   1005.45 o
  14  20   0     3278.59     2999.60    812.74 o
   2  21   0    17071.54    17746.24    795.98 o
   4  21   0    10272.07    10289.13    586.51 o
   6  21   0    38715.18    35450.59    896.53 o
   8  21   0      861.04     2186.86    393.80 o
  10  21   0     6488.53     6133.26    511.11 o
  12  21   0      179.57     -603.27    603.27 o
   0  22   0   128958.20   132644.38   5412.69 o
   2  22   0      266.93     2136.59   1633.86 o
   4  22   0    56757.86    56045.62   1608.72 o
   6  22   0     5100.44     4491.02    762.47 o
   8  22   0    13615.96    12157.60    611.65 o
  10  22   0    10666.49    10213.73    863.01 o
  12  22   0      883.20      586.51    603.27 o
   2  23   0    24746.29    26610.99   1348.98 o
   4  23   0     5603.32     6501.93    628.41 o
   6  23   0    13515.14    12978.72    745.71 o
   8  23   0      514.59      938.42    502.73 o
  10  23   0      245.02      645.17    670.30 o
   0  24   0    10169.01    10733.21   1432.77 o
   2  24   0     8352.46     8186.06    963.56 o
   4  24   0     3276.35     4139.11    762.47 o
   6  24   0      688.93      645.17    460.83 o
   8  24   0     1006.71     1751.16    594.89 o
  10  24   0     5913.11     5865.14    620.03 o
   2  25   0     2559.79     4306.69   1860.09 o
   4  25   0     2200.33     2999.60    703.82 o
   6  25   0      960.60     2731.48   2170.10 o
   8  25   0     1950.54     2890.68    896.53 o
   0  26   0      832.30      460.83    661.92 o
   2  26   0     1290.30     1206.54    586.51 o
   4  26   0     6993.46    10339.41   1080.86 o
   6  26   0       92.70     1097.62    821.12 o
   2  27   0    15864.61    16481.05   1089.24 o
   4  27   0     1878.00     3242.59    879.77 o
   0  28   0    51787.45    49761.54   2815.27 o
   1   1   1     1516.07     1374.12     92.17 o
   2   1   1   111191.48   109736.81   1357.36 o
   3   1   1     5316.26     4817.80    184.33 o
   4   1   1    60016.84    60293.66   1114.38 o
   5   1   1     1017.97     1692.51    192.71 o
   6   1   1     1376.15     1122.76    301.64 o
   7   1   1      315.21      326.77    259.74 o
   8   1   1    10314.69    10314.27    368.67 o
   9   1   1       75.07     -125.68    201.09 o
  10   1   1        7.69      -58.65    201.09 o
  11   1   1    25364.42    25806.63    687.06 o
  12   1   1    20847.10    19422.00    527.86 o
  13   1   1     7156.94     6476.79    343.53 o
  14   1   1     5026.96     4130.74    343.53 o
  15   1   1      900.29      720.57    284.88 o
  16   1   1     3315.95     3443.68    393.80 o
  17   1   1      534.31       67.03    259.74 o
  18   1   1      175.58      502.73    318.39 o
  19   1   1      742.45     2279.03    963.56 o
  20   1   1     1708.17     4264.80    703.82 o
   0   2   1   147515.86   148111.59   2287.41 o
   1   2   1   132397.02   139757.95   1617.10 o
   2   2   1     3878.50     3611.25    100.55 o
   3   2   1       25.38       58.65     75.41 o
   4   2   1     1160.38      938.42    117.30 o
   5   2   1    45973.76    43460.70    703.82 o
   6   2   1    54428.70    56238.34    971.94 o
   7   2   1     1362.99     1416.01    184.33 o
   8   2   1     1969.96     1550.07    184.33 o
   9   2   1     8190.23     8219.58    326.77 o
  10   2   1    38575.73    38785.35    779.23 o
  11   2   1     2621.99     2094.69    234.61 o
  12   2   1    12047.90    10900.79    351.91 o
  13   2   1     5893.77     6074.61    293.26 o
  14   2   1    15017.65    15534.25    418.94 o
  15   2   1      740.16      703.82    276.50 o
  16   2   1       15.05      150.82    209.47 o
  17   2   1       21.04      284.88    351.91 o
  18   2   1     2354.20     2882.30    586.51 o
  19   2   1     2058.62     3066.63    603.27 o
  20   2   1     1109.08     3267.72    795.98 o
   1   3   1    22790.22    24172.77    284.88 o
   2   3   1       52.71      351.91     58.65 o
   3   3   1      504.32     1273.57    108.92 o
   4   3   1     3204.84     3368.27    217.85 o
   5   3   1      114.99      335.15    125.68 o
   6   3   1     3884.53     4214.52    184.33 o
   7   3   1    20435.75    18491.96    393.80 o
   8   3   1    48869.45    48647.16    812.74 o
   9   3   1     5541.63     5236.73    226.23 o
  10   3   1    42013.87    41608.99    754.09 o
  11   3   1    17143.81    16690.52    410.56 o
  12   3   1    83629.03    87147.63   1315.47 o
  13   3   1    18724.96    19044.95    435.70 o
  14   3   1    12083.48    12702.22    393.80 o
  15   3   1    10323.75    10448.33    368.67 o
  16   3   1    18724.99    18307.62    511.11 o
  17   3   1     3905.98     4725.63    410.56 o
  18   3   1      113.32      226.23    326.77 o
  19   3   1       57.64      343.53    377.04 o
  20   3   1     2739.57     4331.83    930.04 o
   0   4   1     2063.81     3317.99    134.06 o
   1   4   1     5410.33     6233.81    108.92 o
   2   4   1    13716.84    15115.31    226.23 o
   3   4   1    42304.31    42413.36    544.62 o
   4   4   1     9870.73    11948.13    234.61 o
   5   4   1    16689.81    15224.23    301.64 o
   6   4   1        9.57      184.33    150.82 o
   7   4   1    15918.00    14855.57    335.15 o
   8   4   1    29576.70    27641.58    536.24 o
   9   4   1    51864.50    53716.32    846.26 o
  10   4   1    71630.16    69200.30   1055.73 o
  11   4   1     6632.00     6552.20    301.64 o
  12   4   1    33396.48    33573.75    636.79 o
  13   4   1    12858.68    12626.81    351.91 o
  14   4   1    79748.39    82933.11   1214.92 o
  15   4   1      606.34      997.07    326.77 o
  16   4   1        1.42      519.48    351.91 o
  17   4   1     3202.42     2991.22    385.42 o
  18   4   1      105.75      544.62    653.54 o
  19   4   1     1057.71     1156.27    519.48 o
  20   4   1      316.13     1382.50    360.29 o
   1   5   1    13912.21    14243.92    201.09 o
   2   5   1   370231.56   380295.81   3770.45 o
   3   5   1    38409.04    41123.03    737.33 o
   4   5   1    29001.62    31680.15    444.08 o
   5   5   1     8298.54     9007.18    217.85 o
   6   5   1     6902.27     8052.00    226.23 o
   7   5   1    98939.98    95182.88   1340.60 o
   8   5   1    12366.47    13255.22    310.01 o
   9   5   1     1549.40      670.30    259.74 o
  10   5   1    15290.85    13917.14    360.29 o
  11   5   1    28870.29    28831.36    561.38 o
  12   5   1    32827.63    33431.31    578.14 o
  13   5   1      922.29     1273.57    259.74 o
  14   5   1      391.86      661.92    385.42 o
  15   5   1     9411.29     9535.05    402.18 o
  16   5   1    12854.42    14227.16    594.89 o
  17   5   1      217.20     -159.20    318.39 o
  18   5   1      889.92      762.47    410.56 o
  19   5   1      214.56     1256.82    360.29 o
  20   5   1      438.73     1340.60    393.80 o
   0   6   1    47232.98    47516.03    687.06 o
   1   6   1    17562.80    18801.97    251.36 o
   2   6   1    36163.51    38986.44    444.08 o
   3   6   1    19784.50    23401.92    335.15 o
   4   6   1     1343.46     2119.83    175.95 o
   5   6   1    11615.83     8931.77    209.47 o
   6   6   1    47521.70    52224.90    737.33 o
   7   6   1      861.22      519.48    201.09 o
   8   6   1       70.64      335.15    201.09 o
   9   6   1    14262.78    13590.37    343.53 o
  10   6   1    14609.12    14771.78    360.29 o
  11   6   1       23.71      494.35    209.47 o
  12   6   1     8278.10     8479.32    435.70 o
  13   6   1     2388.87     3217.45    418.94 o
  14   6   1     4338.31     4038.57    310.01 o
  15   6   1     2810.66     3125.28    360.29 o
  16   6   1      157.76       83.79    377.04 o
  17   6   1      321.97      971.94    360.29 o
  18   6   1      183.81       58.65    812.74 o
  19   6   1     4061.64     4792.66    452.45 o
  20   6   1      357.02     1265.19    594.89 o
   1   7   1     9355.69    11462.16    184.33 o
   2   7   1     1642.87     1248.44    108.92 o
   3   7   1    18802.78    17704.35    284.88 o
   4   7   1   167520.95   176297.80   1977.39 o
   5   7   1    15769.57    16120.76    293.26 o
   6   7   1    10423.91     8931.77    284.88 o
   7   7   1     3849.06     4164.25    251.36 o
   8   7   1     6961.80     6108.13    226.23 o
   9   7   1    12606.09    12124.09    343.53 o
  10   7   1     1951.44     2362.81    259.74 o
  11   7   1     2568.84     2362.81    226.23 o
  12   7   1        3.62      150.82    284.88 o
  13   7   1     1599.47     1960.63    268.12 o
  14   7   1     2235.26     2052.80    301.64 o
  15   7   1       29.10      477.59    268.12 o
  16   7   1       95.04     -293.26    318.39 o
  17   7   1      968.26     1089.24    377.04 o
  18   7   1     3778.53     3460.43    427.32 o
  19   7   1     1678.33     2203.62    494.35 o
   0   8   1    14540.97    16187.79    318.39 o
   1   8   1       92.48      217.85     83.79 o
   2   8   1    33618.36    34151.88    402.18 o
   3   8   1    17081.31    17352.44    242.98 o
   4   8   1    49098.69    47574.68    611.65 o
   5   8   1    18659.59    18156.80    301.64 o
   6   8   1    32407.20    35660.07    519.48 o
   7   8   1    26164.38    25940.69    452.45 o
   8   8   1     4784.86     4197.77    209.47 o
   9   8   1    17147.70    17000.53    393.80 o
  10   8   1     8633.97     9258.55    351.91 o
  11   8   1    28953.48    28747.58    653.54 o
  12   8   1     9309.81     7850.91    368.67 o
  13   8   1     7060.65     6166.78    360.29 o
  14   8   1     2697.89     3234.21    477.59 o
  15   8   1        8.89     -192.71    385.42 o
  16   8   1     1556.95     1910.36    402.18 o
  17   8   1      216.93      293.26    377.04 o
  18   8   1     1826.92     1273.57    351.91 o
  19   8   1       87.62      636.79    360.29 o
   1   9   1    21542.08    23133.80    293.26 o
   2   9   1   150156.61   146226.38   1399.26 o
   3   9   1     1399.74     1600.35    117.30 o
   4   9   1      712.39      687.06    125.68 o
   5   9   1    10031.54    11093.50    310.01 o
   6   9   1    19060.96    16765.93    310.01 o
   7   9   1     1966.17     2136.59    167.58 o
   8   9   1    11206.25    11043.22    268.12 o
   9   9   1     8068.83     8688.79    310.01 o
  10   9   1      165.64       75.41    201.09 o
  11   9   1        5.71      569.76    276.50 o
  12   9   1    22078.57    22396.46    645.17 o
  13   9   1     1225.35     1315.47    268.12 o
  14   9   1       28.98      242.98    351.91 o
  15   9   1     7536.45     7473.87    519.48 o
  16   9   1    19382.21    21064.24    770.85 o
  17   9   1      263.30      117.30    402.18 o
  18   9   1       51.27      385.42    318.39 o
  19   9   1     1327.10      385.42    586.51 o
   0  10   1    39199.50    38911.03    628.41 o
   1  10   1     4146.11     3468.81    125.68 o
   2  10   1    22125.93    20838.01    276.50 o
   3  10   1    20432.26    18751.70    259.74 o
   4  10   1      998.08      318.39    108.92 o
   5  10   1     4491.20     3778.83    150.82 o
   6  10   1    29464.12    29401.12    427.32 o
   7  10   1     2263.86     2203.62    150.82 o
   8  10   1     5448.40     4298.31    217.85 o
   9  10   1    15871.67    16062.11    427.32 o
  10  10   1      249.68      351.91    201.09 o
  11  10   1      363.03      678.68    326.77 o
  12  10   1     4523.61     4507.78    326.77 o
  13  10   1    18609.58    18341.13    519.48 o
  14  10   1     8283.43     8420.67    452.45 o
  15  10   1       59.48     -318.39    318.39 o
  16  10   1      201.16     -201.09    402.18 o
  17  10   1     9286.31     8948.53    494.35 o
  18  10   1    26189.30    28253.23    854.63 o
  19  10   1     6959.23     7817.40    569.76 o
   1  11   1     4660.36     2991.22    150.82 o
   2  11   1    42265.96    44491.29    502.73 o
   3  11   1      175.70      511.11    125.68 o
   4  11   1    18961.52    15450.46    276.50 o
   5  11   1     9934.61     8672.03    251.36 o
   6  11   1    91325.40    95987.23   1181.41 o
   7  11   1    36069.65    34344.60    578.14 o
   8  11   1    12544.60    11437.03    335.15 o
   9  11   1        0.75      494.35    226.23 o
  10  11   1     3474.67     3477.19    293.26 o
  11  11   1       79.28      -33.52    242.98 o
  12  11   1    31482.71    31931.51    703.82 o
  13  11   1     8951.88     7448.73    435.70 o
  14  11   1       31.43     -284.88    284.88 o
  15  11   1     1425.13      930.04    301.64 o
  16  11   1    23266.21    23334.89    754.09 o
  17  11   1     6905.10     6258.94    519.48 o
  18  11   1      539.08      209.47    511.11 o
   0  12   1    27737.83    29082.72    511.11 o
   1  12   1     4572.76     4055.33    150.82 o
   2  12   1    23891.00    22714.86    310.01 o
   3  12   1    23793.48    22103.21    310.01 o
   4  12   1     8694.35     7666.58    175.95 o
   5  12   1    28335.23    29149.76    444.08 o
   6  12   1    59436.18    62907.84    846.26 o
   7  12   1     1093.59     1332.23    201.09 o
   8  12   1    19002.17    18977.92    427.32 o
   9  12   1       16.52      -67.03    234.61 o
  10  12   1     1273.98     1323.85    276.50 o
  11  12   1        0.49     -142.44    209.47 o
  12  12   1     1648.76      821.12    276.50 o
  13  12   1     1223.78     1147.89    284.88 o
  14  12   1     9893.38    10431.57    469.21 o
  15  12   1      692.40       67.03    276.50 o
  16  12   1     4040.11     4792.66    435.70 o
  17  12   1     2385.05     2890.68    452.45 o
  18  12   1    13169.51    13799.84    745.71 o
   1  13   1     2268.53     2496.87    142.44 o
   2  13   1    18631.64    18986.30    284.88 o
   3  13   1     3758.07     3334.75    142.44 o
   4  13   1       21.48      192.71    159.20 o
   5  13   1     2970.16     2362.81    184.33 o
   6  13   1    14435.89    14093.10    351.91 o
   7  13   1    21763.22    22279.16    444.08 o
   8  13   1      410.60      444.08    293.26 o
   9  13   1    19270.94    20142.57    444.08 o
  10  13   1    10219.13    10649.42    377.04 o
  11  13   1      275.16       75.41    201.09 o
  12  13   1    11205.95    10833.76    418.94 o
  13  13   1      501.91      393.80    234.61 o
  14  13   1      825.47     1022.21    343.53 o
  15  13   1     1459.73     1181.41    603.27 o
  16  13   1     4217.04     4641.84    477.59 o
  17  13   1      797.84      578.14    402.18 o
  18  13   1     1216.99     1097.62    485.97 o
   0  14   1     1594.34     1826.57    301.64 o
   1  14   1      753.88      963.56    184.33 o
   2  14   1      439.43      335.15    108.92 o
   3  14   1     1341.37     1240.06    184.33 o
   4  14   1      362.71      653.54    301.64 o
   5  14   1     1974.81     2362.81    201.09 o
   6  14   1     7431.89     6912.49    259.74 o
   7  14   1      583.21      519.48    209.47 o
   8  14   1     1911.10     2061.18    234.61 o
   9  14   1     1680.20     1491.42    284.88 o
  10  14   1    10350.82     9878.57    435.70 o
  11  14   1      152.09     -142.44    351.91 o
  12  14   1     5543.19     5907.04    360.29 o
  13  14   1      544.34      393.80    310.01 o
  14  14   1       43.96     -318.39    318.39 o
  15  14   1     9045.02     8646.89    544.62 o
  16  14   1     4917.63     5169.70    444.08 o
  17  14   1      387.40      904.91    586.51 o
   1  15   1     4484.02     4658.60    175.95 o
   2  15   1     4250.78     4717.25    175.95 o
   3  15   1    13552.72    14562.31    326.77 o
   4  15   1     7301.96     6929.25    360.29 o
   5  15   1      277.96      343.53    184.33 o
   6  15   1     2186.99     2111.45    209.47 o
   7  15   1     5289.60     5111.05    259.74 o
   8  15   1     9117.62     8362.02    310.01 o
   9  15   1      664.05      385.42    209.47 o
  10  15   1     1417.61      997.07    251.36 o
  11  15   1       19.96       25.14    242.98 o
  12  15   1     1142.06      988.70    310.01 o
  13  15   1     1312.67     1064.10    393.80 o
  14  15   1      722.73      268.12    293.26 o
  15  15   1      438.63      184.33    770.85 o
  16  15   1     1378.36      837.88    477.59 o
  17  15   1     1311.56     1114.38    385.42 o
   0  16   1    16484.22    17612.18    469.21 o
   1  16   1      506.39      561.38    192.71 o
   2  16   1       13.34       50.27    150.82 o
   3  16   1     5821.96     5412.69    226.23 o
   4  16   1    18176.33    18223.83    410.56 o
   5  16   1    27271.19    26644.50    485.97 o
   6  16   1    16133.97    15785.61    393.80 o
   7  16   1     5937.86     5471.34    276.50 o
   8  16   1    40512.96    39707.01    661.92 o
   9  16   1     7448.82     6560.58    301.64 o
  10  16   1    20236.10    19732.01    485.97 o
  11  16   1      352.13      242.98    259.74 o
  12  16   1      557.11      234.61    259.74 o
  13  16   1      232.08     -268.12    268.12 o
  14  16   1     1125.78      477.59    343.53 o
  15  16   1     3967.77     4088.84    418.94 o
  16  16   1       23.45      435.70    368.67 o
   1  17   1     7713.12     8001.73    259.74 o
   2  17   1    26360.86    27113.71    511.11 o
   3  17   1       63.40      251.36    209.47 o
   4  17   1    17759.24    17494.88    410.56 o
   5  17   1     1439.58     1265.19    217.85 o
   6  17   1    39513.73    40838.15    661.92 o
   7  17   1    20781.12    21550.21    477.59 o
   8  17   1    26724.91    26535.58    561.38 o
   9  17   1        0.08     -201.09    201.09 o
  10  17   1    13301.18    12693.84    527.86 o
  11  17   1     1419.37      879.77    318.39 o
  12  17   1    19098.05    19078.47    628.41 o
  13  17   1      329.34      427.32    368.67 o
  14  17   1      772.56      603.27    427.32 o
  15  17   1     1849.59     1013.83    653.54 o
  16  17   1    24037.22    23670.04    787.60 o
   0  18   1    33152.13    33565.37    904.91 o
   1  18   1    15510.39    16564.84    460.83 o
   2  18   1     7271.72     7163.85    335.15 o
   3  18   1      968.10      888.15    318.39 o
   4  18   1    32379.85    33171.57    569.76 o
   5  18   1    14865.14    14059.58    385.42 o
   6  18   1    20143.77    19153.88    452.45 o
   7  18   1     8999.16     8001.73    310.01 o
   8  18   1     6782.37     6049.48    335.15 o
   9  18   1    11691.18    12710.60    402.18 o
  10  18   1    14124.78    14897.46    435.70 o
  11  18   1     1175.37      477.59    293.26 o
  12  18   1      449.28      326.77    326.77 o
  13  18   1      158.05      946.80    343.53 o
  14  18   1    14289.81    14377.98   1005.45 o
  15  18   1      503.01     1583.59    469.21 o
   1  19   1     4162.21     4482.64    594.89 o
   2  19   1     7869.82     7088.44    326.77 o
   3  19   1     7860.39     7582.79    293.26 o
   4  19   1    14145.87    14327.70    427.32 o
   5  19   1     1160.47     1013.83    209.47 o
   6  19   1     3707.30     3929.65    284.88 o
   7  19   1    12282.76    12467.62    393.80 o
   8  19   1     4649.16     4356.96    284.88 o
   9  19   1     5445.28     5529.99    310.01 o
  10  19   1      190.60      997.07    251.36 o
  11  19   1     2138.74     2337.68    553.00 o
  12  19   1        5.00     -393.80    393.80 o
  13  19   1        8.11      963.56    460.83 o
  14  19   1     2053.21      997.07    519.48 o
  15  19   1     6020.71     6275.70    544.62 o
   0  20   1     8738.93     8504.46    779.23 o
   1  20   1     3423.38     2848.78    368.67 o
   2  20   1      739.33     1005.45    326.77 o
   3  20   1    18667.44    19765.53    511.11 o
   4  20   1     4974.08     4407.24    284.88 o
   5  20   1     1118.88     1114.38    251.36 o
   6  20   1    21845.93    20896.66    460.83 o
   7  20   1     1362.99     1382.50    335.15 o
   8  20   1      552.44      653.54    259.74 o
   9  20   1      490.27        8.38    284.88 o
  10  20   1     8228.29     7792.26    360.29 o
  11  20   1     8958.59     8722.30    444.08 o
  12  20   1       16.66     -393.80    460.83 o
  13  20   1       38.67     -134.06    335.15 o
  14  20   1      362.91      393.80    418.94 o
   1  21   1     5866.00     5219.98    519.48 o
   2  21   1     1528.93     1918.74    310.01 o
   3  21   1     8503.43     8990.42    485.97 o
   4  21   1        9.90      -50.27    234.61 o
   5  21   1      662.54      955.18    427.32 o
   6  21   1       67.67      301.64    326.77 o
   7  21   1      500.96       25.14    209.47 o
   8  21   1        6.11      175.95    251.36 o
   9  21   1     1371.95     1591.97    343.53 o
  10  21   1     1926.24     1390.88    293.26 o
  11  21   1     2000.21     2203.62    536.24 o
  12  21   1     2123.68      527.86    335.15 o
  13  21   1     1676.98     1240.06    527.86 o
   0  22   1     9754.99     9442.88    896.53 o
   1  22   1      269.09      444.08    368.67 o
   2  22   1    14140.66    14662.86    687.06 o
   3  22   1    11170.61    10766.73    485.97 o
   4  22   1     3167.21     4164.25    402.18 o
   5  22   1     1785.40     1684.13    259.74 o
   6  22   1     7587.88     7741.99    460.83 o
   7  22   1     3175.99     3150.42    318.39 o
   8  22   1       53.53      846.26    460.83 o
   9  22   1        2.60     -108.92    259.74 o
  10  22   1      450.93      494.35    393.80 o
  11  22   1     1122.45      913.29    335.15 o
  12  22   1     3367.02     2857.16    628.41 o
   1  23   1      272.38      150.82    385.42 o
   2  23   1    22022.28    23267.86    888.15 o
   3  23   1     3281.16     3762.07    519.48 o
   4  23   1     7243.43     5881.90    452.45 o
   5  23   1       10.87     -368.67    368.67 o
   6  23   1     1255.67      879.77    418.94 o
   7  23   1      418.24      670.30    360.29 o
   8  23   1     6252.44     6937.63    536.24 o
   9  23   1       71.01       83.79    326.77 o
  10  23   1     2234.06     1198.16    301.64 o
  11  23   1     1876.02     1751.16    527.86 o
   0  24   1      215.86     2438.22    829.50 o
   1  24   1        7.64      678.68    485.97 o
   2  24   1      149.15      268.12    410.56 o
   3  24   1      217.20      745.71    703.82 o
   4  24   1     3219.86     4298.31    519.48 o
   5  24   1     6601.00     7683.34    561.38 o
   6  24   1     3037.88     3418.54    494.35 o
   7  24   1      864.12      326.77    511.11 o
   8  24   1     7577.69     6811.94    536.24 o
   9  24   1    14887.72    15014.76    678.68 o
  10  24   1    13042.77    14822.05    988.70 o
   1  25   1       38.39      393.80    946.80 o
   2  25   1     5894.31     7607.93   1097.62 o
   3  25   1       74.39       41.89    695.44 o
   4  25   1     2145.36     2128.21    687.06 o
   5  25   1      754.75      754.09    578.14 o
   6  25   1     7963.39     7616.31    527.86 o
   7  25   1     1330.20     1717.65    502.73 o
   8  25   1    29304.20    31856.10   1449.53 o
   9  25   1      121.23      879.77    418.94 o
   0  26   1     2874.98     4541.30    812.74 o
   1  26   1      558.47      921.67    469.21 o
   2  26   1        0.70      201.09    896.53 o
   3  26   1      670.78      377.04    502.73 o
   4  26   1     3276.14     3142.04    561.38 o
   5  26   1     1409.21     1952.25    620.03 o
   6  26   1     2244.34     2220.38    519.48 o
   7  26   1      109.10     -159.20    410.56 o
   1  27   1     2597.91     3628.01    553.00 o
   2  27   1     4787.16     6325.97    720.57 o
   3  27   1     1688.93     3435.30    544.62 o
   4  27   1      378.03     1055.73    703.82 o
   5  27   1     2553.01     1575.21    469.21 o
   0  28   1       15.22     1173.03    678.68 o
   1  28   1      653.06      268.12    720.57 o
   1   0   2   195911.75   171756.48  17838.41 o
   2   0   2       71.57      393.80     92.17 o
   3   0   2      292.62      226.23    142.44 o
   4   0   2    25294.40    29275.44    695.44 o
   5   0   2    26736.91    29820.06    728.95 o
   6   0   2    22520.79    25689.32    661.92 o
   7   0   2       16.94      100.55    175.95 o
   8   0   2     6567.78     7800.64    360.29 o
   9   0   2    23263.07    25069.29    720.57 o
  10   0   2     8197.40     7800.64    527.86 o
  11   0   2     2415.95     2077.94    360.29 o
  12   0   2       18.56     -377.04    377.04 o
  13   0   2      326.30      728.95    293.26 o
  14   0   2     4494.50     3904.51    620.03 o
  15   0   2     4109.41     4373.72    695.44 o
  16   0   2      254.45      452.45    385.42 o
  17   0   2     1369.36     3058.25    603.27 o
  18   0   2    17031.72    17168.11    762.47 o
  19   0   2     9260.19     7013.03    703.82 o
   1   1   2   221145.08   228606.48   2765.00 o
   2   1   2    12913.34    14227.16    192.71 o
   3   1   2     3572.08     3854.24    150.82 o
   4   1   2     8033.91    10599.15    251.36 o
   5   1   2    22880.14    21382.63    402.18 o
   6   1   2    33035.27    34763.54    678.68 o
   7   1   2    38520.54    36321.98    687.06 o
   8   1   2     1948.56     2446.60    209.47 o
   9   1   2      176.38      452.45    192.71 o
  10   1   2     8539.08     8571.49    310.01 o
  11   1   2     7924.24     7457.11    335.15 o
  12   1   2      517.35      318.39    226.23 o
  13   1   2     5758.96     6686.26    452.45 o
  14   1   2     1797.52     1901.98    276.50 o
  15   1   2    12502.81    13146.30    410.56 o
  16   1   2     2785.93     3167.18    293.26 o
  17   1   2      731.45     1281.95    310.01 o
  18   1   2      345.52     1801.44    293.26 o
  19   1   2     5876.07     7800.64    997.07 o
  20   1   2     6497.65     8110.65   1273.57 o
   0   2   2    25483.94    27566.17    502.73 o
   1   2   2   114771.46   118769.13   1382.50 o
   2   2   2      181.68      418.94     50.27 o
   3   2   2    15751.43    14118.24    209.47 o
   4   2   2    44446.23    45463.23    611.65 o
   5   2   2    60885.02    52978.99    770.85 o
   6   2   2    11312.04    12157.60    310.01 o
   7   2   2    47598.13    46619.50    779.23 o
   8   2   2    10000.07    10548.88    310.01 o
   9   2   2    14202.46    14294.19    335.15 o
  10   2   2       12.03      301.64    175.95 o
  11   2   2     2999.13     2128.21    226.23 o
  12   2   2     7385.94     7984.97    293.26 o
  13   2   2    14231.97    13900.39    477.59 o
  14   2   2     2790.99     2823.65    335.15 o
  15   2   2    63094.14    63921.67   1072.48 o
  16   2   2     1179.97     1307.09    268.12 o
  17   2   2      391.76      536.24    318.39 o
  18   2   2     3679.70     3669.90    393.80 o
  19   2   2    11880.27    12191.12    645.17 o
  20   2   2       67.75     1106.00    477.59 o
   1   3   2      348.04      117.30     58.65 o
   2   3   2     3358.56     3963.16    125.68 o
   3   3   2     2080.37     1809.82     92.17 o
   4   3   2   357140.53   357564.19   4097.22 o
   5   3   2    19999.30    19447.14    360.29 o
   6   3   2    10145.89    11252.69    268.12 o
   7   3   2     1412.09     1273.57    150.82 o
   8   3   2    11017.30    12174.36    310.01 o
   9   3   2    17927.58    17712.73    360.29 o
  10   3   2       36.90      117.30    159.20 o
  11   3   2     6521.00     5957.31    242.98 o
  12   3   2     1096.37     1558.45    201.09 o
  13   3   2     2860.42     3016.36    242.98 o
  14   3   2     7412.33     7013.03    335.15 o
  15   3   2     6197.10     6853.84    343.53 o
  16   3   2       15.55      511.11    268.12 o
  17   3   2       74.93       83.79    301.64 o
  18   3   2     6638.60     6309.22    720.57 o
  19   3   2        1.89      335.15    377.04 o
  20   3   2       12.56      360.29    787.60 o
   0   4   2       78.36      192.71     92.17 o
   1   4   2    11547.25    12316.80    184.33 o
   2   4   2    16074.70    15861.02    251.36 o
   3   4   2    65141.65    68814.88    804.36 o
   4   4   2      280.13      134.06     83.79 o
   5   4   2    13993.12    14386.36    251.36 o
   6   4   2    18044.29    18609.26    360.29 o
   7   4   2      459.44      293.26    134.06 o
   8   4   2       93.64     -100.55    134.06 o
   9   4   2    12325.92    12702.22    301.64 o
  10   4   2     2033.15     1935.50    226.23 o
  11   4   2     7450.47     7649.82    268.12 o
  12   4   2     1585.42     1474.66    201.09 o
  13   4   2    30797.65    31998.54    636.79 o
  14   4   2      209.20      712.20    234.61 o
  15   4   2     3516.83     3653.15    318.39 o
  16   4   2       21.00      603.27    293.26 o
  17   4   2     1573.42     1734.41    620.03 o
  18   4   2        4.43     -318.39    318.39 o
  19   4   2       13.43      335.15    377.04 o
  20   4   2     1217.57     1223.30    452.45 o
   1   5   2     8475.50     8412.29    142.44 o
   2   5   2    13978.00    15601.28    343.53 o
   3   5   2    53249.32    48814.73    636.79 o
   4   5   2     1536.04     1265.19    125.68 o
   5   5   2      158.68       50.27    100.55 o
   6   5   2     2673.93     2329.30    150.82 o
   7   5   2     5880.20     6292.46    226.23 o
   8   5   2      187.11      -50.27    134.06 o
   9   5   2    16625.01    16598.35    343.53 o
  10   5   2     4407.38     4331.83    217.85 o
  11   5   2    17638.78    19128.74    402.18 o
  12   5   2     2707.61     3301.24    242.98 o
  13   5   2     5261.53     4876.45    326.77 o
  14   5   2      115.78      117.30    310.01 o
  15   5   2    16316.67    16087.25    527.86 o
  16   5   2     1029.68     2220.38    326.77 o
  17   5   2     1028.87      175.95    343.53 o
  18   5   2       10.90       33.52    335.15 o
  19   5   2     1573.35     2262.27    368.67 o
  20   5   2      497.21      360.29    335.15 o
   0   6   2    42973.23    50666.45    871.39 o
   1   6   2    19864.99    23535.98    284.88 o
   2   6   2     3735.70     3770.45    108.92 o
   3   6   2   262375.53   250835.36   2924.19 o
   4   6   2   239568.53   247257.64   2731.48 o
   5   6   2    10575.97    10289.13    201.09 o
   6   6   2     1734.38     1575.21    108.92 o
   7   6   2    20069.15    21391.01    368.67 o
   8   6   2    34681.09    34654.61    544.62 o
   9   6   2    68673.49    71068.77    988.70 o
  10   6   2    16098.68    15793.99    393.80 o
  11   6   2    11900.62    11763.80    343.53 o
  12   6   2      754.78      837.88    226.23 o
  13   6   2     7697.62     8387.15    402.18 o
  14   6   2     3400.75     4231.28    377.04 o
  15   6   2     6574.21     6501.93    402.18 o
  16   6   2       21.92      142.44    360.29 o
  17   6   2     3455.58     3753.69    427.32 o
  18   6   2      815.31      938.42    335.15 o
  19   6   2     2406.20     3183.93    745.71 o
  20   6   2       39.03      -16.76   2077.94 o
   1   7   2    42741.83    41525.21    460.83 o
   2   7   2     1142.90     1767.92    100.55 o
   3   7   2    67835.56    74629.74    888.15 o
   4   7   2     6051.21     6845.46    167.58 o
   5   7   2    28636.08    23913.03    360.29 o
   6   7   2    15443.42    13858.49    251.36 o
   7   7   2    59710.91    61156.67    762.47 o
   8   7   2    21826.07    23494.08    452.45 o
   9   7   2       73.20       83.79    134.06 o
  10   7   2     7581.73     6736.53    410.56 o
  11   7   2    25535.98    26619.37    527.86 o
  12   7   2     5948.73     5990.82    293.26 o
  13   7   2     9030.79     8646.89    385.42 o
  14   7   2      774.95      653.54    276.50 o
  15   7   2    13147.01    13581.99    553.00 o
  16   7   2      702.99      879.77    301.64 o
  17   7   2     7581.31     8077.14    536.24 o
  18   7   2       65.97      159.20    318.39 o
  19   7   2        7.34       67.03    402.18 o
   0   8   2    72855.63    79087.25   1114.38 o
   1   8   2      613.78     1281.95    100.55 o
   2   8   2       90.87      435.70     92.17 o
   3   8   2     6950.65     6920.87    159.20 o
   4   8   2    27437.41    30624.42    460.83 o
   5   8   2    34527.98    35844.39    494.35 o
   6   8   2     5227.25     5873.52    192.71 o
   7   8   2    13215.26    14369.60    268.12 o
   8   8   2     5160.82     5370.79    217.85 o
   9   8   2    23460.42    24114.11    452.45 o
  10   8   2     1865.06     1851.71    326.77 o
  11   8   2    11056.68    11059.98    377.04 o
  12   8   2    11225.94    11177.29    427.32 o
  13   8   2     3242.80     3116.90    284.88 o
  14   8   2     1295.97      879.77    293.26 o
  15   8   2       62.97     -259.74    259.74 o
  16   8   2     1308.78     1147.89    343.53 o
  17   8   2     5748.49     5689.19    444.08 o
  18   8   2     3087.51     3041.50    477.59 o
  19   8   2     3469.34     4214.52    594.89 o
   1   9   2      135.34      444.08     92.17 o
   2   9   2    28856.36    31495.81    393.80 o
   3   9   2     5205.60     5622.16    142.44 o
   4   9   2      762.48      988.70    159.20 o
   5   9   2     4380.18     4608.33    217.85 o
   6   9   2     1927.20     2547.15    142.44 o
   7   9   2    24442.01    23376.78    402.18 o
   8   9   2     2323.84     2991.22    234.61 o
   9   9   2     6804.93     7574.41    310.01 o
  10   9   2     1487.94      578.14    226.23 o
  11   9   2     1178.63     1240.06    293.26 o
  12   9   2      608.15      494.35    284.88 o
  13   9   2     3165.14     2957.71    343.53 o
  14   9   2     2496.48     2605.80    368.67 o
  15   9   2     5216.01     5354.04    368.67 o
  16   9   2     2164.85     2421.47    485.97 o
  17   9   2     8125.37     7599.55    544.62 o
  18   9   2      105.25      -75.41    326.77 o
  19   9   2     4923.26     4960.23    678.68 o
   0  10   2     2638.73     1834.95    142.44 o
   1  10   2     2417.88     2488.50    150.82 o
   2  10   2     5864.85     7063.31    167.58 o
   3  10   2      208.29       92.17    108.92 o
   4  10   2      101.96      201.09    142.44 o
   5  10   2    46725.00    46384.89    670.30 o
   6  10   2     1103.79     1139.51    117.30 o
   7  10   2    16654.44    17754.62    368.67 o
   8  10   2      850.17      569.76    167.58 o
   9  10   2    10723.49     9476.39    586.51 o
  10  10   2       69.31       25.14    393.80 o
  11  10   2      441.14      377.04    226.23 o
  12  10   2     1108.18     1206.54    301.64 o
  13  10   2     4749.04     3996.68    519.48 o
  14  10   2     1808.59     1625.48    301.64 o
  15  10   2     6897.92     6811.94    410.56 o
  16  10   2      175.37      485.97    670.30 o
  17  10   2       38.82       67.03    284.88 o
  18  10   2      412.03      653.54    410.56 o
  19  10   2      854.06     1818.19    628.41 o
   1  11   2     2645.52     1684.13    175.95 o
   2  11   2    31780.42    32978.86    393.80 o
   3  11   2      883.95      787.60    117.30 o
   4  11   2      671.00     1256.82    150.82 o
   5  11   2    20136.08    21122.89    377.04 o
   6  11   2     7628.15     8244.71    251.36 o
   7  11   2     1790.10     1625.48    192.71 o
   8  11   2     1392.18     1767.92    326.77 o
   9  11   2    13138.89    13573.62    360.29 o
  10  11   2      716.45      335.15    192.71 o
  11  11   2       66.45      410.56    242.98 o
  12  11   2       90.08      343.53    351.91 o
  13  11   2     1693.28     1709.27    284.88 o
  14  11   2      538.74      351.91    444.08 o
  15  11   2     1768.34      854.63    402.18 o
  16  11   2       92.45      -75.41    268.12 o
  17  11   2       98.54       50.27    393.80 o
  18  11   2      275.92     -184.33    435.70 o
   0  12   2    15271.94    16271.58    351.91 o
   1  12   2     6882.72     6015.96    226.23 o
   2  12   2      815.83      703.82    134.06 o
   3  12   2     6560.67     5102.67    175.95 o
   4  12   2     2925.05     2589.04    134.06 o
   5  12   2    11375.53    12073.81    293.26 o
   6  12   2    10157.58     9090.97    276.50 o
   7  12   2     2412.40     2463.36    226.23 o
   8  12   2     7933.87     8311.74    326.77 o
   9  12   2     7036.49     6552.20    310.01 o
  10  12   2     2661.20     3259.34    377.04 o
  11  12   2      217.78      737.33    259.74 o
  12  12   2    10267.48     8973.67    427.32 o
  13  12   2     9785.39     8915.02    460.83 o
  14  12   2     2231.87     2119.83    326.77 o
  15  12   2      229.67     -175.95    276.50 o
  16  12   2      172.15      343.53    393.80 o
  17  12   2    11565.44    11428.65    645.17 o
  18  12   2     2361.46     2731.48    477.59 o
   1  13   2     8504.02     9275.30    209.47 o
   2  13   2    16073.53    16028.59    268.12 o
   3  13   2    15248.39    16372.13    259.74 o
   4  13   2    15358.88    15852.64    318.39 o
   5  13   2      198.34      351.91    150.82 o
   6  13   2    22296.31    23946.54    645.17 o
   7  13   2   112713.58   120369.48   1566.83 o
   8  13   2     6431.84     6862.22    435.70 o
   9  13   2    21197.25    20469.35    494.35 o
  10  13   2    13842.50    14671.24    444.08 o
  11  13   2    10143.26    11562.71    452.45 o
  12  13   2     3782.32     3560.98    351.91 o
  13  13   2     3793.40     3644.77    301.64 o
  14  13   2     1874.04      904.91    494.35 o
  15  13   2     8314.76     8990.42    561.38 o
  16  13   2     1042.51      435.70    410.56 o
  17  13   2        7.93     -326.77    544.62 o
  18  13   2        0.99     -234.61    527.86 o
   0  14   2     8140.69     7859.29    293.26 o
   1  14   2     4357.85     5253.49    175.95 o
   2  14   2     6296.68     5898.66    175.95 o
   3  14   2    37004.02    38944.54    494.35 o
   4  14   2     9223.32    10272.38    259.74 o
   5  14   2    45877.23    46141.91    687.06 o
   6  14   2     8774.76     8345.26    318.39 o
   7  14   2      551.36      795.98    192.71 o
   8  14   2     9294.87     8512.83    301.64 o
   9  14   2     9970.43    10347.79    360.29 o
  10  14   2    36985.33    37637.45    678.68 o
  11  14   2     3168.72     2622.56    293.26 o
  12  14   2      359.02      477.59    268.12 o
  13  14   2       73.70       67.03    293.26 o
  14  14   2    22312.97    22748.37    745.71 o
  15  14   2       31.00      695.44    410.56 o
  16  14   2      229.33      586.51    502.73 o
  17  14   2     7479.46     6418.14    653.54 o
   1  15   2    33877.97    34864.08    460.83 o
   2  15   2     8214.16     7297.91    226.23 o
   3  15   2    29109.13    31110.39    469.21 o
   4  15   2    12720.42    13171.43    351.91 o
   5  15   2    37673.92    37872.06    603.27 o
   6  15   2     3490.13     3359.89    234.61 o
   7  15   2    99633.76    99648.77   1281.95 o
   8  15   2     3673.44     3510.71    251.36 o
   9  15   2      174.78      326.77    209.47 o
  10  15   2     3360.59     3385.02    268.12 o
  11  15   2    32252.87    32073.95    863.01 o
  12  15   2      558.00      368.67    276.50 o
  13  15   2     8901.05     7984.97    435.70 o
  14  15   2      215.28     -167.58    410.56 o
  15  15   2     6026.23     6166.78    452.45 o
  16  15   2     2354.36     1977.39    594.89 o
  17  15   2     8030.23     7850.91    469.21 o
   0  16   2        5.23      351.91    284.88 o
   1  16   2      952.80     1030.59    201.09 o
   2  16   2      317.25      636.79    234.61 o
   3  16   2    25579.81    24809.55    502.73 o
   4  16   2     6509.37     6116.51    251.36 o
   5  16   2     4209.43     3938.02    276.50 o
   6  16   2      754.30      569.76    234.61 o
   7  16   2        0.31      318.39    192.71 o
   8  16   2     4218.79     4868.07    276.50 o
   9  16   2    15258.71    16104.00    418.94 o
  10  16   2     3713.30     2991.22    276.50 o
  11  16   2       84.79       16.76    310.01 o
  12  16   2      665.31      318.39    276.50 o
  13  16   2      467.66      435.70    494.35 o
  14  16   2      480.66      460.83    536.24 o
  15  16   2        0.90     -242.98    284.88 o
  16  16   2      560.85     -234.61    477.59 o
   1  17   2     3041.56     3602.87    217.85 o
   2  17   2     3661.88     3812.34    259.74 o
   3  17   2      571.72      519.48    226.23 o
   4  17   2     1503.56     1583.59    217.85 o
   5  17   2     1365.54     1273.57    251.36 o
   6  17   2      661.64      226.23    234.61 o
   7  17   2      617.03      569.76    242.98 o
   8  17   2       64.38      209.47    301.64 o
   9  17   2     4002.29     2949.33    318.39 o
  10  17   2       15.16     -209.47    209.47 o
  11  17   2     3629.95     3209.07    435.70 o
  12  17   2      102.39      -75.41    301.64 o
  13  17   2     7726.04     8663.65    460.83 o
  14  17   2       61.59     -117.30    343.53 o
  15  17   2      734.68     -326.77    326.77 o
  16  17   2      211.84      310.01    444.08 o
   0  18   2     2907.17     2865.54    310.01 o
   1  18   2    10051.76     9610.45    318.39 o
   2  18   2     1995.14     1675.75    217.85 o
   3  18   2     1866.53     1809.82    242.98 o
   4  18   2     3289.60     3167.18    301.64 o
   5  18   2     3429.96     3535.84    234.61 o
   6  18   2      241.80      167.58    192.71 o
   7  18   2    35186.87    35593.04    636.79 o
   8  18   2     5158.32     5152.95    310.01 o
   9  18   2     2926.57     2555.53    259.74 o
  10  18   2       12.83     -167.58    293.26 o
  11  18   2     2351.68     2161.72    318.39 o
  12  18   2     1837.65     1256.82    460.83 o
  13  18   2     1944.86     1960.63    393.80 o
  14  18   2      120.43      175.95    452.45 o
  15  18   2     5698.92     6703.02    586.51 o
   1  19   2       37.99     -117.30    226.23 o
   2  19   2      508.17      955.18    242.98 o
   3  19   2     2686.17     2329.30    251.36 o
   4  19   2      348.67      393.80    201.09 o
   5  19   2    15023.37    14679.61    427.32 o
   6  19   2     1517.82     1323.85    217.85 o
   7  19   2     2493.46     2924.19    318.39 o
   8  19   2     3436.20     3309.62    276.50 o
   9  19   2     5073.02     5798.11    335.15 o
  10  19   2      163.74      393.80    251.36 o
  11  19   2      210.68      519.48    301.64 o
  12  19   2     2885.19     2463.36    410.56 o
  13  19   2      674.00      787.60    410.56 o
  14  19   2     1262.41     1541.69    435.70 o
  15  19   2      576.92      351.91    469.21 o
   0  20   2    81197.20    84131.27   2622.56 o
   1  20   2    43168.50    45597.29   1055.73 o
   2  20   2     2133.72     1843.33    318.39 o
   3  20   2    14066.24    14210.40    402.18 o
   4  20   2    16658.59    17335.69    494.35 o
   5  20   2    65932.34    70054.93   1055.73 o
   6  20   2     4883.15     4918.34    318.39 o
   7  20   2     2963.55     2781.75    259.74 o
   8  20   2     1250.81     1315.47    268.12 o
   9  20   2     5515.59     4826.17    444.08 o
  10  20   2     2994.79     3276.10    343.53 o
  11  20   2      119.82     -100.55    259.74 o
  12  20   2      170.56     -326.77    326.77 o
  13  20   2       57.37      921.67    385.42 o
  14  20   2     2449.52     1290.33    360.29 o
   1  21   2    21809.52    23703.55   1122.76 o
   2  21   2    17466.71    17905.44    678.68 o
   3  21   2    31293.28    31931.51    754.09 o
   4  21   2      969.52     1524.94    485.97 o
   5  21   2     8269.05     8412.29    628.41 o
   6  21   2     3604.84     3803.96    318.39 o
   7  21   2    14997.72    14377.98    502.73 o
   8  21   2     2659.39     3284.48    293.26 o
   9  21   2       89.73      410.56    284.88 o
  10  21   2        1.39      418.94    519.48 o
  11  21   2       38.35      318.39    393.80 o
  12  21   2     2344.64     2329.30    494.35 o
  13  21   2      657.77      293.26    695.44 o
   0  22   2    39349.53    39254.56   1684.13 o
   1  22   2      661.02      444.08    661.92 o
   2  22   2      575.89      930.04    720.57 o
   3  22   2    13794.09    13498.21    544.62 o
   4  22   2    10167.28    10280.76    511.11 o
   5  22   2    23902.33    25144.70    653.54 o
   6  22   2     2434.22     2077.94    276.50 o
   7  22   2     4448.34     4591.57    402.18 o
   8  22   2        2.71      393.80    326.77 o
   9  22   2     3963.38     3695.04    377.04 o
  10  22   2     1279.81      829.50    377.04 o
  11  22   2       21.37      578.14    351.91 o
  12  22   2        5.57      460.83    460.83 o
   1  23   2     9196.72     9216.65    645.17 o
   2  23   2     6903.37     7515.76    661.92 o
   3  23   2      299.51      904.91    527.86 o
   4  23   2      705.25      343.53    301.64 o
   5  23   2     5680.32     6150.02    469.21 o
   6  23   2     1480.45     1700.89    460.83 o
   7  23   2    14341.36    16883.23    527.86 o
   8  23   2     1355.49     1960.63    452.45 o
   9  23   2     1962.52     1248.44    385.42 o
  10  23   2        1.72     -335.15    335.15 o
  11  23   2     8042.13     6711.40    427.32 o
   0  24   2       30.58     -444.08    578.14 o
   1  24   2      572.13     1005.45    754.09 o
   2  24   2       85.97      762.47    351.91 o
   3  24   2    13691.99    15676.69    779.23 o
   4  24   2     2399.43     3594.49    536.24 o
   5  24   2        3.61      209.47    519.48 o
   6  24   2      289.22      712.20    460.83 o
   7  24   2      897.37      988.70    703.82 o
   8  24   2     2877.10     2496.87    553.00 o
   9  24   2     1647.77     1784.68    645.17 o
  10  24   2      165.79     1114.38    410.56 o
   1  25   2     1131.41     1659.00    469.21 o
   2  25   2      721.12      569.76    569.76 o
   3  25   2     9979.02     9878.58    745.71 o
   4  25   2      297.55      661.92   1055.73 o
   5  25   2     2013.05     2739.86    687.06 o
   6  25   2      327.03     -217.85    418.94 o
   7  25   2     1346.13     2605.80    536.24 o
   8  25   2     3074.89     2974.46    402.18 o
   9  25   2     5605.25     3493.95    435.70 o
   0  26   2      514.04      804.36   1139.51 o
   1  26   2      343.02      938.42    653.54 o
   2  26   2      110.41      829.50    544.62 o
   3  26   2      991.13     3309.62    561.38 o
   4  26   2      721.58      310.01    368.67 o
   5  26   2     2847.62     2882.30    754.09 o
   6  26   2      648.95      980.32   1173.03 o
   7  26   2     1938.76     2890.68    553.00 o
   1  27   2     2814.85     1566.83    712.20 o
   2  27   2     6320.31     7431.97   1491.42 o
   3  27   2     6867.31     8336.88    670.30 o
   4  27   2      163.68      837.88    754.09 o
   5  27   2      198.84     -418.94    418.94 o
   0  28   2     7452.32     8621.76   1583.59 o
   1  28   2    15614.32    18248.97   1608.72 o
   1   1   3    22538.68    22321.05    335.15 o
   2   1   3    48958.02    45857.03    561.38 o
   3   1   3    26102.02    27599.68    351.91 o
   4   1   3    42234.54    42723.37    586.51 o
   5   1   3       99.75      192.71    117.30 o
   6   1   3    15628.08    17101.08    368.67 o
   7   1   3    14304.61    16841.34    368.67 o
   8   1   3     1903.57     2279.03    184.33 o
   9   1   3      592.57     1022.21    310.01 o
  10   1   3     2875.18     2337.68    201.09 o
  11   1   3     1586.46     2136.59    310.01 o
  12   1   3     1305.46      913.29    226.23 o
  13   1   3     1121.49      578.14    251.36 o
  14   1   3     5930.93     6627.61    343.53 o
  15   1   3     7300.05     7574.41    284.88 o
  16   1   3       28.46      125.68    234.61 o
  17   1   3      495.04     -100.55    293.26 o
  18   1   3        6.76      368.67    427.32 o
  19   1   3     7477.56     7130.34    645.17 o
  20   1   3        4.57     2287.41   1198.16 o
   0   2   3     4525.20     3812.34    117.30 o
   1   2   3    76132.82    77671.23    971.94 o
   2   2   3      410.73      226.23     58.65 o
   3   2   3     8732.19     8135.79    142.44 o
   4   2   3    63639.45    59757.42    670.30 o
   5   2   3    70815.85    71378.78    888.15 o
   6   2   3    23324.37    21516.69    393.80 o
   7   2   3    23278.07    26988.03    477.59 o
   8   2   3      509.43     1223.30    167.58 o
   9   2   3    13523.91    14327.70    343.53 o
  10   2   3     8826.16     8739.06    284.88 o
  11   2   3    10282.81    11713.53    393.80 o
  12   2   3    14197.23    13749.57    427.32 o
  13   2   3    31959.28    32241.52    594.89 o
  14   2   3       28.06       25.14    209.47 o
  15   2   3        2.68        8.38    192.71 o
  16   2   3     5721.01     5789.73    335.15 o
  17   2   3     4622.97     5077.54    410.56 o
  18   2   3     5733.63     5504.85    351.91 o
  19   2   3     3016.01     3058.25    636.79 o
  20   2   3      866.60     3728.55    603.27 o
   1   3   3    17298.66    19631.47    259.74 o
   2   3   3    58841.33    57227.03    703.82 o
   3   3   3    48666.54    51814.34    586.51 o
   4   3   3    50174.50    47884.70    553.00 o
   5   3   3    27199.32    26912.62    377.04 o
   6   3   3    14696.51    12903.31    251.36 o
   7   3   3    59279.98    56967.29    795.98 o
   8   3   3    14702.49    12375.45    276.50 o
   9   3   3        1.79      226.23    134.06 o
  10   3   3     4278.62     3921.27    209.47 o
  11   3   3    56670.33    58106.80    863.01 o
  12   3   3       68.58      175.95    268.12 o
  13   3   3     2350.69     2429.84    209.47 o
  14   3   3     9888.17    10992.95    385.42 o
  15   3   3    20218.04    20703.95    494.35 o
  16   3   3     1291.06     1684.13    335.15 o
  17   3   3     3514.59     3904.51    343.53 o
  18   3   3      363.20     -175.95    377.04 o
  19   3   3     3293.88     5111.05    636.79 o
  20   3   3      182.26     1700.89    477.59 o
   0   4   3    27776.39    27599.68    494.35 o
   1   4   3    29241.79    24926.85    326.77 o
   2   4   3     1583.84     2212.00    117.30 o
   3   4   3     5418.40     6669.50    159.20 o
   4   4   3   114404.49   117445.28   1265.19 o
   5   4   3    80259.18    79447.54    930.04 o
   6   4   3    15101.05    11939.75    226.23 o
   7   4   3     2573.91     3142.04    217.85 o
   8   4   3       45.76      125.68    142.44 o
   9   4   3   157391.88   160713.27   2052.80 o
  10   4   3     4034.62     3368.27    217.85 o
  11   4   3     5479.05     5781.35    259.74 o
  12   4   3    22875.26    23108.66    494.35 o
  13   4   3    28937.02    30255.75    586.51 o
  14   4   3     9566.61     8772.58    343.53 o
  15   4   3    10162.90     9794.79    435.70 o
  16   4   3     2762.30     2974.46    385.42 o
  17   4   3     4891.56     5312.14    418.94 o
  18   4   3      236.30      661.92    393.80 o
  19   4   3     1409.93     1206.54    770.85 o
  20   4   3     1173.73     1122.76    728.95 o
   1   5   3    51666.16    49644.24    594.89 o
   2   5   3     1370.60     1633.86    125.68 o
   3   5   3    89289.23    97704.89   1189.79 o
   4   5   3    46889.92    49627.48    603.27 o
   5   5   3     3446.24     3946.40    201.09 o
   6   5   3    35448.66    36079.00    485.97 o
   7   5   3    45297.90    43779.10    603.27 o
   8   5   3    80314.27    73029.40    946.80 o
   9   5   3       57.07     -117.30    117.30 o
  10   5   3     8159.97     7809.02    268.12 o
  11   5   3    41750.85    41835.22    636.79 o
  12   5   3      645.09      804.36    259.74 o
  13   5   3    11844.12    11688.39    360.29 o
  14   5   3      890.51     1667.38    276.50 o
  15   5   3    12366.11    12174.36    502.73 o
  16   5   3        0.45       -8.38    435.70 o
  17   5   3     6796.67     6401.38    402.18 o
  18   5   3      321.48     1097.62    561.38 o
  19   5   3      668.08     1013.83    695.44 o
  20   5   3        8.35     1240.06    661.92 o
   0   6   3     1410.18     2237.13    167.58 o
   1   6   3     8495.56    11076.74    201.09 o
   2   6   3    35620.55    42731.75    511.11 o
   3   6   3    68597.10    69284.09    879.77 o
   4   6   3    26258.76    23460.57    343.53 o
   5   6   3    16485.53    15199.10    301.64 o
   6   6   3    45280.20    46309.49    594.89 o
   7   6   3     5943.13     7105.20    192.71 o
   8   6   3       13.30      175.95    150.82 o
   9   6   3    10285.94    10163.45    259.74 o
  10   6   3    21028.78    21030.72    393.80 o
  11   6   3      446.51      678.68    175.95 o
  12   6   3      134.87      134.06    310.01 o
  13   6   3     1742.57     1600.35    377.04 o
  14   6   3       89.81     -284.88    284.88 o
  15   6   3     4262.46     4256.42    418.94 o
  16   6   3        5.56      259.74    251.36 o
  17   6   3     2677.00     2899.06    326.77 o
  18   6   3     1589.26     1483.04    410.56 o
  19   6   3       11.83      754.09    603.27 o
   1   7   3    29219.37    25546.88    393.80 o
   2   7   3        3.42       75.41     83.79 o
   3   7   3    41103.48    46326.24    586.51 o
   4   7   3    39430.53    42245.78    586.51 o
   5   7   3     4497.94     4415.61    134.06 o
   6   7   3       11.94      268.12    117.30 o
   7   7   3     9133.02     8672.03    201.09 o
   8   7   3       13.62      217.85    150.82 o
   9   7   3      494.70      335.15    142.44 o
  10   7   3    25048.20    24390.61    469.21 o
  11   7   3      970.81      636.79    368.67 o
  12   7   3     4109.39     3385.02    276.50 o
  13   7   3      764.14      804.36    276.50 o
  14   7   3     1433.27      804.36    293.26 o
  15   7   3      631.56      326.77    293.26 o
  16   7   3      502.86      360.29    368.67 o
  17   7   3       39.73      150.82    318.39 o
  18   7   3     5334.06     4323.45    494.35 o
  19   7   3     1238.12     1960.63    435.70 o
   0   8   3     2281.43     2287.41    201.09 o
   1   8   3    40174.54    38961.30    460.83 o
   2   8   3     6077.45     6753.29    159.20 o
   3   8   3   105899.08   106033.39   1231.68 o
   4   8   3    13626.05    13246.84    276.50 o
   5   8   3     2528.76     3192.31    175.95 o
   6   8   3     1383.48     1659.00    150.82 o
   7   8   3       77.44      150.82    117.30 o
   8   8   3     1076.76     1298.71    142.44 o
   9   8   3     5991.72     5940.55    234.61 o
  10   8   3     6715.50     7624.69    318.39 o
  11   8   3    10827.23    10858.89    368.67 o
  12   8   3       99.78      284.88    268.12 o
  13   8   3     9056.62     8915.02    452.45 o
  14   8   3      716.92      703.82    301.64 o
  15   8   3     3004.66     2639.31    301.64 o
  16   8   3     1878.79     1198.16    293.26 o
  17   8   3     1392.25     1139.51    402.18 o
  18   8   3      239.24      368.67    427.32 o
  19   8   3     1251.45      234.61    477.59 o
   1   9   3     8091.17     7490.62    167.58 o
   2   9   3      245.48      117.30     92.17 o
   3   9   3       63.14      234.61    108.92 o
   4   9   3    24308.05    25689.32    418.94 o
   5   9   3    25708.15    26845.59    444.08 o
   6   9   3     2514.12     2320.92    175.95 o
   7   9   3    38074.76    39715.39    569.76 o
   8   9   3       96.00      201.09    268.12 o
   9   9   3    17860.87    16631.87    402.18 o
  10   9   3       54.26      234.61    184.33 o
  11   9   3     1087.10     1742.79    402.18 o
  12   9   3     1110.25     1273.57    276.50 o
  13   9   3     7703.65     7457.11    402.18 o
  14   9   3      931.12      745.71    234.61 o
  15   9   3     1402.57      963.56    368.67 o
  16   9   3      154.53        8.38    351.91 o
  17   9   3     5926.30     5638.92    921.67 o
  18   9   3      215.77      -92.17    536.24 o
  19   9   3     6203.50     5697.57    527.86 o
   0  10   3    40678.47    42840.68    670.30 o
   1  10   3    22726.74    24432.50    326.77 o
   2  10   3       43.04       83.79     92.17 o
   3  10   3     5255.95     4113.98    134.06 o
   4  10   3     4126.45     4005.05    192.71 o
   5  10   3    39173.77    36942.02    561.38 o
   6  10   3      135.19      418.94    150.82 o
   7  10   3     5273.84     5203.22    242.98 o
   8  10   3    11636.17    12702.22    335.15 o
   9  10   3     9922.80    10305.89    351.91 o
  10  10   3      725.55      770.85    217.85 o
  11  10   3     2991.30     3108.53    293.26 o
  12  10   3     4748.04     4331.83    485.97 o
  13  10   3    25780.98    25521.75    670.30 o
  14  10   3     3085.75     2354.44    645.17 o
  15  10   3      382.92      385.42    293.26 o
  16  10   3     2497.73     2329.30    452.45 o
  17  10   3    16503.64    15785.61    712.20 o
  18  10   3        0.43     -418.94    519.48 o
  19  10   3    37098.99    39103.74    988.70 o
   1  11   3   108431.41   105455.26   1047.35 o
   2  11   3    92190.48    91404.04    997.07 o
   3  11   3    35161.56    36045.49    460.83 o
   4  11   3      422.56      444.08    125.68 o
   5  11   3    10489.97     9409.36    326.77 o
   6  11   3     2991.02     2681.21    201.09 o
   7  11   3    15714.74    16824.58    385.42 o
   8  11   3     5544.10     4960.23    293.26 o
   9  11   3      861.87     1072.48    234.61 o
  10  11   3     3690.37     4491.02    360.29 o
  11  11   3       34.21       33.52    226.23 o
  12  11   3     1311.55     1298.71    293.26 o
  13  11   3     2029.95     2136.59    477.59 o
  14  11   3      772.16      930.04    335.15 o
  15  11   3     2080.30     1424.39    351.91 o
  16  11   3      484.66     -201.09    393.80 o
  17  11   3    18174.51    18332.76    737.33 o
  18  11   3     2544.18     2580.66    494.35 o
   0  12   3     4635.10     3720.18    259.74 o
   1  12   3    27570.32    28755.95    360.29 o
   2  12   3     3389.20     2304.16    142.44 o
   3  12   3    32042.81    30465.22    393.80 o
   4  12   3     9601.17     8630.14    217.85 o
   5  12   3    21113.63    22656.21    427.32 o
   6  12   3      209.41      150.82    226.23 o
   7  12   3     5707.13     5982.44    276.50 o
   8  12   3     2814.12     2463.36    251.36 o
   9  12   3      379.95      318.39    234.61 o
  10  12   3    30910.58    32375.58    636.79 o
  11  12   3    20587.39    19455.51    578.14 o
  12  12   3     3755.26     3862.61    360.29 o
  13  12   3     2177.17     1734.41    326.77 o
  14  12   3      231.79      201.09    351.91 o
  15  12   3     5207.35     4926.72    511.11 o
  16  12   3       40.90     -100.55    335.15 o
  17  12   3     3302.33     3083.39    804.36 o
  18  12   3      850.86     1642.24    661.92 o
   1  13   3      216.01      318.39    134.06 o
   2  13   3     2153.87     1826.57    134.06 o
   3  13   3      297.49      351.91    142.44 o
   4  13   3     1807.35     1943.88    217.85 o
   5  13   3     1540.90      787.60    150.82 o
   6  13   3       18.26      201.09    201.09 o
   7  13   3    34946.39    34981.38    594.89 o
   8  13   3    28215.37    29258.68    569.76 o
   9  13   3     1959.60     1575.21    226.23 o
  10  13   3     1457.94     1173.03    242.98 o
  11  13   3     8655.89     8973.67    460.83 o
  12  13   3     5763.86     6233.81    485.97 o
  13  13   3     2131.16     2186.86    385.42 o
  14  13   3     2606.19     2136.59    377.04 o
  15  13   3        4.74      217.85    310.01 o
  16  13   3      787.74       33.52    351.91 o
  17  13   3     6121.51     4499.40    645.17 o
  18  13   3       95.35      829.50    703.82 o
   0  14   3    20286.79    20972.07    435.70 o
   1  14   3     1126.81     1064.10    142.44 o
   2  14   3     5060.93     5345.66    167.58 o
   3  14   3     6439.08     6393.00    201.09 o
   4  14   3     3826.02     3376.65    201.09 o
   5  14   3      139.88      -16.76    159.20 o
   6  14   3     3678.10     3870.99    251.36 o
   7  14   3     6573.14     5697.57    301.64 o
   8  14   3     5148.10     5664.05    293.26 o
   9  14   3      908.98     1139.51    310.01 o
  10  14   3     6107.42     5982.44    310.01 o
  11  14   3      628.96      452.45    293.26 o
  12  14   3      864.52      997.07    335.15 o
  13  14   3      150.97      -41.89    242.98 o
  14  14   3        7.29      293.26    259.74 o
  15  14   3     3410.97     1885.22    653.54 o
  16  14   3        7.74      242.98    360.29 o
  17  14   3      968.69     1617.10    444.08 o
   1  15   3       74.99      184.33    142.44 o
   2  15   3       32.06      125.68    150.82 o
   3  15   3     7006.33     6954.38    242.98 o
   4  15   3     5553.69     5613.78    318.39 o
   5  15   3     9887.42     9434.50    310.01 o
   6  15   3     2600.32     2555.53    259.74 o
   7  15   3    24765.27    25278.76    527.86 o
   8  15   3     5106.13     4734.01    276.50 o
   9  15   3     6092.96     6853.84    318.39 o
  10  15   3      554.08      703.82    268.12 o
  11  15   3     3864.71     3795.58    527.86 o
  12  15   3      107.84     -326.77    326.77 o
  13  15   3      112.27      108.92    276.50 o
  14  15   3      975.98      888.15    326.77 o
  15  15   3     4103.94     4423.99    460.83 o
  16  15   3       31.66      611.65    611.65 o
  17  15   3      988.54     1751.16    469.21 o
   0  16   3    55642.84    56917.02    988.70 o
   1  16   3      688.61      301.64    184.33 o
   2  16   3        1.14        0.00    150.82 o
   3  16   3     2552.48     2664.45    284.88 o
   4  16   3      730.82      980.32    217.85 o
   5  16   3    22549.34    22982.98    460.83 o
   6  16   3     2655.49     2630.94    226.23 o
   7  16   3      255.19       -8.38    184.33 o
   8  16   3      932.78     1089.24    318.39 o
   9  16   3    58593.13    58006.26    921.67 o
  10  16   3     1968.87     1600.35    259.74 o
  11  16   3    10665.87    11235.94    435.70 o
  12  16   3      572.25     -108.92    284.88 o
  13  16   3     5725.06     5018.89    427.32 o
  14  16   3     7594.43     7448.73    536.24 o
  15  16   3     3697.60     4323.45    502.73 o
  16  16   3      170.65     -117.30    393.80 o
   1  17   3     1782.73     1600.35    175.95 o
   2  17   3     3773.56     3870.99    351.91 o
   3  17   3     6136.03     7013.03    293.26 o
   4  17   3     2455.46     2739.86    293.26 o
   5  17   3    12480.93    12920.07    368.67 o
   6  17   3    10521.21    10029.39    335.15 o
   7  17   3    23738.72    23234.34    502.73 o
   8  17   3        2.26      -25.14    184.33 o
   9  17   3       90.02      -41.89    217.85 o
  10  17   3       64.89     -108.92    301.64 o
  11  17   3     7776.73     8227.96    452.45 o
  12  17   3     1076.68      670.30    343.53 o
  13  17   3     1393.65     1700.89    485.97 o
  14  17   3     2412.80     1860.09    485.97 o
  15  17   3     7199.08     6476.79    494.35 o
  16  17   3      668.54     1550.07    385.42 o
   0  18   3     1927.83     1969.01    343.53 o
   1  18   3     4732.07     5504.85    293.26 o
   2  18   3     1041.48      896.53    259.74 o
   3  18   3     7980.87     7214.12    410.56 o
   4  18   3     2173.85     1382.50    276.50 o
   5  18   3    26953.07    27750.50    594.89 o
   6  18   3     7227.58     6761.67    293.26 o
   7  18   3     1530.55     1131.13    226.23 o
   8  18   3      348.73      494.35    217.85 o
   9  18   3    36851.32    37486.64    787.60 o
  10  18   3      344.98      150.82    276.50 o
  11  18   3     3043.40     3225.83    469.21 o
  12  18   3     1655.51     1323.85    393.80 o
  13  18   3     6084.62     5295.39    511.11 o
  14  18   3      123.74       67.03    720.57 o
  15  18   3     2216.20     2077.94    427.32 o
   1  19   3     4053.01     4189.39    368.67 o
   2  19   3     5959.88     5932.17    351.91 o
   3  19   3    26082.29    25278.76    511.11 o
   4  19   3     4320.37     4775.90    293.26 o
   5  19   3       19.00      301.64    251.36 o
   6  19   3     2281.41     1977.39    268.12 o
   7  19   3    31860.10    31169.04    586.51 o
   8  19   3     2056.41     2178.48    268.12 o
   9  19   3     3686.96     3527.46    460.83 o
  10  19   3     2456.01     2915.81    310.01 o
  11  19   3     9988.08     9400.99    418.94 o
  12  19   3    10725.55    10909.17    477.59 o
  13  19   3      369.16      226.23    310.01 o
  14  19   3      872.95      142.44    385.42 o
  15  19   3    14545.46    12568.16   2019.28 o
   0  20   3     7696.67     7415.22    787.60 o
   1  20   3     2611.78     2178.48    452.45 o
   2  20   3     6240.46     5630.54    460.83 o
   3  20   3     6502.91     6962.76    393.80 o
   4  20   3      239.74     -125.68    201.09 o
   5  20   3     6374.99     6552.20    318.39 o
   6  20   3       42.82      485.97    251.36 o
   7  20   3      318.81      150.82    268.12 o
   8  20   3      264.54      134.06    335.15 o
   9  20   3      268.68      217.85    326.77 o
  10  20   3      241.20      167.58    335.15 o
  11  20   3     4376.20     3870.99    368.67 o
  12  20   3      212.42      435.70    427.32 o
  13  20   3      690.91      494.35    377.04 o
  14  20   3      463.97      536.24    393.80 o
   1  21   3    10646.21     8998.80    594.89 o
   2  21   3        4.78       58.65    335.15 o
   3  21   3     1040.28     1625.48    435.70 o
   4  21   3     1485.95     1541.69    284.88 o
   5  21   3     6460.76     6552.20    318.39 o
   6  21   3     1324.39     1399.26    553.00 o
   7  21   3       65.61      888.15    268.12 o
   8  21   3      757.29     1474.66    284.88 o
   9  21   3      576.26      536.24    284.88 o
  10  21   3      205.85     -192.71    251.36 o
  11  21   3      464.50       75.41    326.77 o
  12  21   3       93.17      393.80    930.04 o
  13  21   3       75.08      184.33    586.51 o
   0  22   3      625.24     -452.45    452.45 o
   1  22   3    13923.11    15969.94    821.12 o
   2  22   3     1618.78     1524.94    854.63 o
   3  22   3     3107.89     3452.05    511.11 o
   4  22   3     1135.86     1038.97    318.39 o
   5  22   3     7768.43     7423.59    427.32 o
   6  22   3      269.16      293.26    251.36 o
   7  22   3     2063.78      837.88    368.67 o
   8  22   3      244.44      795.98    561.38 o
   9  22   3     1162.27     1248.44    293.26 o
  10  22   3     1113.03      863.01    326.77 o
  11  22   3     2119.87     1558.45    661.92 o
  12  22   3       44.96      259.74    351.91 o
   1  23   3      196.52     1659.00    452.45 o
   2  23   3     3177.60     2765.00    511.11 o
   3  23   3     7997.10     8982.05    536.24 o
   4  23   3     1082.05     1181.41    393.80 o
   5  23   3        5.19     -469.21    469.21 o
   6  23   3       76.04      335.15    318.39 o
   7  23   3    15508.97    16464.29    519.48 o
   8  23   3        2.41      444.08    578.14 o
   9  23   3      414.43      259.74    293.26 o
  10  23   3     3108.97     2228.75    502.73 o
  11  23   3     4282.36     4926.72    720.57 o
   0  24   3      985.25     1449.53    594.89 o
   1  24   3     3458.20     3762.07    485.97 o
   2  24   3       76.37      310.01    611.65 o
   3  24   3       14.24      427.32    502.73 o
   4  24   3     1678.32     1617.10    393.80 o
   5  24   3    17467.33    20603.41    770.85 o
   6  24   3      381.57       67.03    628.41 o
   7  24   3      193.14      846.26    368.67 o
   8  24   3      712.41      913.29    485.97 o
   9  24   3    23749.56    23820.86    821.12 o
  10  24   3      289.48     -159.20    351.91 o
   1  25   3      292.05     -125.68    628.41 o
   2  25   3      650.59     1893.60    460.83 o
   3  25   3     1922.52     2924.19    511.11 o
   4  25   3        3.90     1114.38    620.03 o
   5  25   3     2273.49     2882.30    452.45 o
   6  25   3      194.23      511.11    712.20 o
   7  25   3    18367.82    19782.29   1114.38 o
   8  25   3      219.46      569.76    368.67 o
   9  25   3        6.61     1214.92    720.57 o
   0  26   3     8334.39     9895.33   1139.51 o
   1  26   3     1397.15     1751.16    720.57 o
   2  26   3       48.08     -377.04    377.04 o
   3  26   3     5215.98     4641.84    737.33 o
   4  26   3        3.07     1089.24    469.21 o
   5  26   3     7937.52     9627.21    712.20 o
   6  26   3       26.75     -326.77    326.77 o
   7  26   3     1035.86     3183.93   1005.45 o
   1  27   3       11.38      444.08    410.56 o
   2  27   3     2253.91     3142.04    561.38 o
   3  27   3     8286.15     9535.04    678.68 o
   4  27   3     4891.82     6786.81    678.68 o
   5  27   3      487.09      779.23   1189.79 o
   0   0   4   746538.19   710277.13  17109.46 o
   1   0   4    97937.98   100310.69   1575.21 o
   2   0   4     2597.55     2379.57    159.20 o
   3   0   4    20468.35    25429.58    527.86 o
   4   0   4     7674.51     7314.67    251.36 o
   5   0   4   240656.27   225146.05   3912.89 o
   6   0   4    14721.45    13070.89    385.42 o
   7   0   4     3908.30     4465.89    293.26 o
   8   0   4     9323.48    11512.44    410.56 o
   9   0   4     4446.44     4063.71    259.74 o
  10   0   4     5668.32     6099.75    318.39 o
  11   0   4     9420.32     9962.36    502.73 o
  12   0   4     5351.85     5739.46    360.29 o
  13   0   4    13978.58    14076.34    527.86 o
  14   0   4    63823.64    61835.36   1374.12 o
  15   0   4    26584.59    25404.44    812.74 o
  16   0   4     3467.22     3485.57    661.92 o
  17   0   4    18712.87    19882.83    712.20 o
  18   0   4     2510.35     1784.68    636.79 o
  19   0   4    28169.78    28931.91   2547.15 o
  20   0   4       47.19      762.47   2186.86 o
   1   1   4    11390.42    14545.55    217.85 o
   2   1   4    23478.71    23276.24    335.15 o
   3   1   4   134100.39   129393.41   1516.56 o
   4   1   4    20367.64    20310.15    326.77 o
   5   1   4     1737.66     2940.95    150.82 o
   6   1   4    20859.70    17955.71    335.15 o
   7   1   4    65463.73    64097.63    879.77 o
   8   1   4    20712.46    19229.29    452.45 o
   9   1   4      682.74      904.91    175.95 o
  10   1   4    10733.33     9970.74    310.01 o
  11   1   4     8477.01     9551.80    310.01 o
  12   1   4     4573.89     5814.87    259.74 o
  13   1   4     6483.43     6150.02    259.74 o
  14   1   4     6001.05     6258.94    301.64 o
  15   1   4     1465.64      921.67    335.15 o
  16   1   4     2807.44     3007.98    268.12 o
  17   1   4    18098.45    17788.14    469.21 o
  18   1   4      184.48      410.56    578.14 o
  19   1   4     6974.39     6594.10    494.35 o
  20   1   4     1539.07     1524.94   1131.13 o
   0   2   4    72860.99    67574.82   1307.09 o
   1   2   4      762.46     1290.33     83.79 o
   2   2   4       99.56      234.61     67.03 o
   3   2   4    22939.48    27683.47    360.29 o
   4   2   4     8117.08     4884.83    125.68 o
   5   2   4    45684.70    46535.71    611.65 o
   6   2   4    63649.57    62271.05    804.36 o
   7   2   4    54039.29    57888.95    762.47 o
   8   2   4     3321.92     2404.71    175.95 o
   9   2   4     3618.90     3435.30    234.61 o
  10   2   4     7733.17     7876.05    268.12 o
  11   2   4     4289.41     4549.67    251.36 o
  12   2   4     8541.79     8613.38    284.88 o
  13   2   4       31.62     -100.55    167.58 o
  14   2   4     5889.93     5873.52    259.74 o
  15   2   4      173.73     -201.09    201.09 o
  16   2   4      591.64       75.41    217.85 o
  17   2   4     1953.34     1726.03    511.11 o
  18   2   4      823.62      569.76    485.97 o
  19   2   4     5690.68     6258.94    586.51 o
  20   2   4       15.25     1751.16    586.51 o
   1   3   4     2675.91     3142.04    100.55 o
   2   3   4    22318.72    23619.77    351.91 o
   3   3   4     9968.65    12107.33    201.09 o
   4   3   4     1372.60     1918.74    108.92 o
   5   3   4    41966.04    42773.64    511.11 o
   6   3   4     8727.61     7256.02    175.95 o
   7   3   4    11744.35    10121.56    226.23 o
   8   3   4     3238.39     4030.19    184.33 o
   9   3   4     4021.01     4893.20    201.09 o
  10   3   4    26873.52    26929.38    460.83 o
  11   3   4    13659.45    14076.34    335.15 o
  12   3   4    17815.44    16832.96    351.91 o
  13   3   4    13755.67    13992.55    351.91 o
  14   3   4      154.93      494.35    242.98 o
  15   3   4        0.32     -134.06    242.98 o
  16   3   4     1453.20     1692.51    310.01 o
  17   3   4     3403.39     3033.12    351.91 o
  18   3   4      586.47      728.95    343.53 o
  19   3   4      624.59     1198.16    578.14 o
  20   3   4      399.87     2044.42   1022.21 o
   0   4   4     1101.18      812.74    209.47 o
   1   4   4     1021.25      770.85     83.79 o
   2   4   4    95933.42   102003.20   1290.33 o
   3   4   4    26280.84    26912.62    377.04 o
   4   4   4    18286.98    15375.05    242.98 o
   5   4   4    35009.17    39589.71    485.97 o
   6   4   4    22087.82    22321.05    318.39 o
   7   4   4    36122.02    36967.15    502.73 o
   8   4   4     6533.40     7364.94    201.09 o
   9   4   4     3172.90     2982.84    201.09 o
  10   4   4       59.18      -41.89    150.82 o
  11   4   4       37.81      -41.89    175.95 o
  12   4   4      419.96      268.12    167.58 o
  13   4   4       40.32     -159.20    184.33 o
  14   4   4      882.01      720.57    293.26 o
  15   4   4     1284.63     1416.01    284.88 o
  16   4   4      314.64      712.20    477.59 o
  17   4   4      858.94     1407.63    385.42 o
  18   4   4        0.98       41.89    377.04 o
  19   4   4        2.61      779.23    477.59 o
  20   4   4     2385.74     3661.52   1281.95 o
   1   5   4      626.91      561.38     92.17 o
   2   5   4     6025.88     4273.17    192.71 o
   3   5   4    27789.89    30616.04    460.83 o
   4   5   4    13991.20    14922.60    268.12 o
   5   5   4     1486.23     1726.03    100.55 o
   6   5   4      254.47      636.79    100.55 o
   7   5   4    23506.91    20921.80    318.39 o
   8   5   4      613.30      787.60    142.44 o
   9   5   4      248.08      427.32    150.82 o
  10   5   4     2841.00     2907.43    201.09 o
  11   5   4    35227.25    34428.39    527.86 o
  12   5   4    29861.36    28546.48    511.11 o
  13   5   4      889.41      904.91    226.23 o
  14   5   4     2189.52     2522.01    293.26 o
  15   5   4     2138.28     2136.59    276.50 o
  16   5   4    10284.57    10892.41    569.76 o
  17   5   4      135.22      -92.17    310.01 o
  18   5   4      431.17      544.62    310.01 o
  19   5   4       76.59      485.97    728.95 o
  20   5   4       36.71      343.53    779.23 o
   0   6   4     6381.96     7599.55    293.26 o
   1   6   4     9830.87     9426.12    192.71 o
   2   6   4      937.11      377.04    150.82 o
   3   6   4    26461.57    31261.21    460.83 o
   4   6   4      637.06      284.88    134.06 o
   5   6   4    34181.56    35056.79    502.73 o
   6   6   4       11.57      -83.79     83.79 o
   7   6   4      447.99      519.48    142.44 o
   8   6   4      172.50       33.52    108.92 o
   9   6   4    39937.13    40653.81    586.51 o
  10   6   4     7422.69     7306.29    217.85 o
  11   6   4     2448.94     2404.71    192.71 o
  12   6   4    15368.37    15492.35    427.32 o
  13   6   4     5129.45     5354.04    326.77 o
  14   6   4     3528.33     3996.68    335.15 o
  15   6   4     2775.39     2463.36    326.77 o
  16   6   4     3990.05     3787.21    377.04 o
  17   6   4     1983.31      804.36    284.88 o
  18   6   4      465.55     1734.41    661.92 o
  19   6   4       11.85      418.94    477.59 o
   1   7   4    34282.38    34277.57    452.45 o
   2   7   4    16945.43    15752.09    242.98 o
   3   7   4   175612.58   172091.64   1935.50 o
   4   7   4     9813.08     7917.94    217.85 o
   5   7   4     4682.17     5856.76    159.20 o
   6   7   4     3367.19     3452.05    142.44 o
   7   7   4    43184.73    40385.69    536.24 o
   8   7   4       28.47        8.38    108.92 o
   9   7   4    11218.93    11110.25    276.50 o
  10   7   4    19694.08    20042.03    385.42 o
  11   7   4    42962.95    43544.49    770.85 o
  12   7   4      126.92      226.23    276.50 o
  13   7   4     3854.86     4491.02    318.39 o
  14   7   4    10143.41    10230.48    477.59 o
  15   7   4    11291.65    11319.72    636.79 o
  16   7   4       54.82     -226.23    326.77 o
  17   7   4     2171.82     2505.25    377.04 o
  18   7   4     1994.18     2295.78    410.56 o
  19   7   4     1400.43     1600.35    628.41 o
   0   8   4   142053.98   136473.48   2195.24 o
   1   8   4    25944.87    24122.49    360.29 o
   2   8   4    23414.56    22538.90    318.39 o
   3   8   4     3119.34     2119.83    184.33 o
   4   8   4     9260.02    10473.47    251.36 o
   5   8   4    98540.79    92510.05   1240.06 o
   6   8   4     3189.15     3644.77    150.82 o
   7   8   4    12444.21    13146.30    276.50 o
   8   8   4    11653.88    11990.03    259.74 o
   9   8   4    77069.09    75819.53   1156.27 o
  10   8   4      124.99      410.56    234.61 o
  11   8   4     6108.21     6091.37    293.26 o
  12   8   4    10894.28    11738.66    754.09 o
  13   8   4    26224.12    25488.23    728.95 o
  14   8   4    17889.66    16765.93    586.51 o
  15   8   4       12.98      251.36    527.86 o
  16   8   4      711.76      544.62    477.59 o
  17   8   4     9901.53    10347.79    511.11 o
  18   8   4     4357.11     4767.52    678.68 o
  19   8   4     4605.50     4784.28    536.24 o
   1   9   4    30672.12    30104.94    402.18 o
   2   9   4     7766.10     7616.31    175.95 o
   3   9   4    59797.67    57227.03    720.57 o
   4   9   4    34132.63    35215.99    527.86 o
   5   9   4    14150.84    14285.81    310.01 o
   6   9   4      830.98      695.44    226.23 o
   7   9   4    14229.64    13397.66    335.15 o
   8   9   4    11182.23     9417.74    318.39 o
   9   9   4     5206.18     5429.45    251.36 o
  10   9   4    23859.14    22614.31    511.11 o
  11   9   4      151.01       -8.38    242.98 o
  12   9   4     2442.55     2421.47    310.01 o
  13   9   4      776.50      846.26    678.68 o
  14   9   4     1642.32     1617.10    335.15 o
  15   9   4     1204.73      837.88    418.94 o
  16   9   4     8884.73     8462.56    477.59 o
  17   9   4      112.06      343.53    536.24 o
  18   9   4      379.42      192.71    569.76 o
  19   9   4     3190.47     2748.24    418.94 o
   0  10   4     8415.37     8596.62    301.64 o
   1  10   4    34858.36    33523.48    418.94 o
   2  10   4     8229.10    10641.04    209.47 o
   3  10   4     1259.26     1357.36    100.55 o
   4  10   4     4490.45     3921.27    226.23 o
   5  10   4     1429.88     1558.45    167.58 o
   6  10   4    24565.53    25655.81    452.45 o
   7  10   4     5947.76     6568.96    259.74 o
   8  10   4     5828.55     5923.79    268.12 o
   9  10   4     1585.81     1994.15    284.88 o
  10  10   4    19173.82    18433.30    519.48 o
  11  10   4        1.41      201.09    343.53 o
  12  10   4       49.18     -284.88    360.29 o
  13  10   4      698.85      326.77    326.77 o
  14  10   4     3851.44     3544.22    444.08 o
  15  10   4       24.23     -150.82    284.88 o
  16  10   4      519.40      628.41    301.64 o
  17  10   4     1632.43      770.85    343.53 o
  18  10   4       49.05     -368.67    410.56 o
  19  10   4     2148.93     2195.24    628.41 o
   1  11   4     4306.50     5446.20    150.82 o
   2  11   4     3225.18     2949.33    142.44 o
   3  11   4      499.43      678.68    159.20 o
   4  11   4      421.77      519.48    117.30 o
   5  11   4      475.40      553.00    175.95 o
   6  11   4     7080.04     7507.38    259.74 o
   7  11   4       43.45      -25.14    150.82 o
   8  11   4    22148.97    21918.87    444.08 o
   9  11   4     2052.23     2245.51    226.23 o
  10  11   4     1920.62     1558.45    234.61 o
  11  11   4      599.34      745.71    301.64 o
  12  11   4        0.18      628.41    385.42 o
  13  11   4     2232.70     2094.69    377.04 o
  14  11   4      710.01      536.24    284.88 o
  15  11   4      921.68      653.54    335.15 o
  16  11   4        2.08     -301.64    301.64 o
  17  11   4      284.91     1240.06   1147.89 o
  18  11   4      411.82     -108.92    351.91 o
   0  12   4      608.26      888.15    251.36 o
   1  12   4    41675.57    41164.92    477.59 o
   2  12   4     3724.97     4248.04    159.20 o
   3  12   4     5146.84     5697.57    167.58 o
   4  12   4     9120.56     8160.93    226.23 o
   5  12   4     1045.09      636.79    175.95 o
   6  12   4       11.56      150.82    159.20 o
   7  12   4     1567.25     2170.10    310.01 o
   8  12   4       27.44      259.74    226.23 o
   9  12   4      434.02      645.17    402.18 o
  10  12   4     5430.56     5027.26    293.26 o
  11  12   4     8319.20     8336.88    435.70 o
  12  12   4     1167.52     1374.12    259.74 o
  13  12   4     3682.21     4449.13    393.80 o
  14  12   4     4724.66     5228.35    360.29 o
  15  12   4      159.97      284.88    284.88 o
  16  12   4     4179.90     2823.65    536.24 o
  17  12   4     2942.51     3669.90    678.68 o
  18  12   4     4565.36     4189.39    427.32 o
   1  13   4    15708.23    14562.31    242.98 o
   2  13   4    11687.91    11152.15    226.23 o
   3  13   4     3077.44     2471.74    175.95 o
   4  13   4    12180.07    12098.95    310.01 o
   5  13   4     3073.32     2446.60    192.71 o
   6  13   4    59022.89    58701.69    913.29 o
   7  13   4     9449.11     9007.18    343.53 o
   8  13   4     1486.49     1374.12    259.74 o
   9  13   4      238.86      435.70    276.50 o
  10  13   4     1930.11     1860.09    259.74 o
  11  13   4    44165.33    43200.96    888.15 o
  12  13   4      451.15      611.65    268.12 o
  13  13   4      593.63      879.77    276.50 o
  14  13   4      395.26     1139.51    318.39 o
  15  13   4    13977.63    14704.75    578.14 o
  16  13   4     3210.71     3142.04    770.85 o
  17  13   4     3746.49     4549.67    427.32 o
  18  13   4      407.68      611.65    427.32 o
   0  14   4     1127.11     1114.38    175.95 o
   1  14   4     2004.68     1508.18    125.68 o
   2  14   4     2023.56     1558.45    134.06 o
   3  14   4     1539.00     1281.95    159.20 o
   4  14   4     8973.55     8847.99    301.64 o
   5  14   4    40012.47    41600.62    678.68 o
   6  14   4     1036.01      670.30    192.71 o
   7  14   4     2661.27     3116.90    234.61 o
   8  14   4    29811.70    31269.59    620.03 o
   9  14   4   106327.36   107482.91   1541.69 o
  10  14   4     1451.07     1441.15    343.53 o
  11  14   4     4420.06     3762.07    377.04 o
  12  14   4      246.15      335.15    310.01 o
  13  14   4    34818.21    34998.14    863.01 o
  14  14   4      598.17      444.08    402.18 o
  15  14   4     3964.21     3644.77    469.21 o
  16  14   4       21.13      175.95    335.15 o
  17  14   4     3620.44     3879.37    728.95 o
   1  15   4      234.02       83.79    108.92 o
   2  15   4     7724.03     7607.93    226.23 o
   3  15   4     3278.21     3368.27    192.71 o
   4  15   4       18.85      192.71    201.09 o
   5  15   4     2241.11     2077.94    192.71 o
   6  15   4    18822.43    19011.44    519.48 o
   7  15   4    12429.70    12492.75    377.04 o
   8  15   4     3279.12     2714.72    351.91 o
   9  15   4     2230.02     2304.16    284.88 o
  10  15   4     1984.75     2563.91    343.53 o
  11  15   4    39717.88    39866.21    846.26 o
  12  15   4     1146.14     1273.57    494.35 o
  13  15   4     1270.35     1550.07    351.91 o
  14  15   4       46.22       83.79    284.88 o
  15  15   4     9599.17     9392.61    536.24 o
  16  15   4     3852.29     4759.14    519.48 o
  17  15   4     2605.93     3619.63    594.89 o
   0  16   4    24407.81    23401.92    494.35 o
   1  16   4    25728.71    26778.56    418.94 o
   2  16   4     4449.34     4063.71    242.98 o
   3  16   4     2657.03     2203.62    209.47 o
   4  16   4        8.22     -175.95    175.95 o
   5  16   4    13691.02    14763.40    410.56 o
   6  16   4     1840.66     1876.85    242.98 o
   7  16   4      344.70      -67.03    242.98 o
   8  16   4    14511.82    14076.34    393.80 o
   9  16   4    43516.72    44499.67   1416.01 o
  10  16   4       22.70      175.95    318.39 o
  11  16   4     1802.18     2371.19    293.26 o
  12  16   4     6347.69     6485.17    418.94 o
  13  16   4    11275.05    11453.78    653.54 o
  14  16   4      797.29      946.80    779.23 o
  15  16   4       21.30      -50.27    418.94 o
  16  16   4     1671.61     1717.65    553.00 o
   1  17   4      534.22      485.97    159.20 o
   2  17   4      170.27      393.80    201.09 o
   3  17   4     6198.38     6317.60    318.39 o
   4  17   4    14711.88    12811.15    368.67 o
   5  17   4       67.05      -50.27    192.71 o
   6  17   4      149.17      134.06    192.71 o
   7  17   4      455.70      251.36    234.61 o
   8  17   4     2779.89     2295.78    259.74 o
   9  17   4     4814.60     4968.61    301.64 o
  10  17   4     1352.20     1181.41    268.12 o
  11  17   4     8989.26     9191.52    402.18 o
  12  17   4     1596.14      561.38    276.50 o
  13  17   4      128.72      -92.17    268.12 o
  14  17   4     1420.36     1868.47    377.04 o
  15  17   4     4434.98     6166.78    502.73 o
  16  17   4     1970.72     1969.01    544.62 o
   0  18   4     6070.14     6585.72    586.51 o
   1  18   4     1905.24     2295.78    242.98 o
   2  18   4     1496.83     1265.19    268.12 o
   3  18   4     1286.43      938.42    284.88 o
   4  18   4    14976.21    14428.25    402.18 o
   5  18   4      423.49      561.38    217.85 o
   6  18   4     2707.50     2555.53    251.36 o
   7  18   4     7238.90     6971.14    351.91 o
   8  18   4    19579.09    17578.67    435.70 o
   9  18   4     3965.57     4021.81    427.32 o
  10  18   4      228.73      351.91    259.74 o
  11  18   4     1268.02      980.32    293.26 o
  12  18   4      670.96      310.01    343.53 o
  13  18   4        2.60      377.04    519.48 o
  14  18   4     1450.61     -201.09    293.26 o
  15  18   4     4151.57     2781.75    368.67 o
   1  19   4    10289.53    10574.01    418.94 o
   2  19   4     5709.24     6644.37    351.91 o
   3  19   4     4980.08     4650.22    293.26 o
   4  19   4     4983.35     5345.66    293.26 o
   5  19   4     4704.03     5060.78    301.64 o
   6  19   4     4021.04     3812.34    310.01 o
   7  19   4    11323.30    10289.13    393.80 o
   8  19   4     2805.70     3267.72    284.88 o
   9  19   4     1747.70      242.98    226.23 o
  10  19   4     4662.78     4909.96    360.29 o
  11  19   4     4186.48     3452.05    326.77 o
  12  19   4        2.09     -360.29    377.04 o
  13  19   4     1446.99      427.32    318.39 o
  14  19   4      236.33       75.41    318.39 o
   0  20   4     1617.28     1173.03    385.42 o
   1  20   4    22306.76    21148.03    695.44 o
   2  20   4     1634.15     2379.57    536.24 o
   3  20   4     2799.07     2739.86    301.64 o
   4  20   4     2533.63     1918.74    335.15 o
   5  20   4     3098.05     1751.16    276.50 o
   6  20   4        7.51      159.20    251.36 o
   7  20   4       32.10     -117.30    293.26 o
   8  20   4      355.74      226.23    242.98 o
   9  20   4      205.70      -83.79    217.85 o
  10  20   4     2260.28     1491.42    276.50 o
  11  20   4        0.84      -16.76    276.50 o
  12  20   4     1692.50      301.64    360.29 o
  13  20   4      160.28      377.04    377.04 o
  14  20   4       42.55      435.70    444.08 o
   1  21   4    36745.89    34763.54   1022.21 o
   2  21   4     3070.76     3493.95    377.04 o
   3  21   4    31393.23    30012.77    712.20 o
   4  21   4       72.51      477.59    293.26 o
   5  21   4     3811.37     4340.21    343.53 o
   6  21   4     1800.49     2061.18    284.88 o
   7  21   4    21137.47    19179.01    536.24 o
   8  21   4      671.52      335.15    318.39 o
   9  21   4      140.55      217.85    326.77 o
  10  21   4     3225.42     3142.04    410.56 o
  11  21   4     5989.35     5421.07    435.70 o
  12  21   4        3.19      318.39    393.80 o
  13  21   4      216.43      318.39    561.38 o
   0  22   4     4822.84     7071.69   1457.91 o
   1  22   4    19176.50    20109.06    971.94 o
   2  22   4     1267.55      268.12    335.15 o
   3  22   4     2690.87     3552.60    469.21 o
   4  22   4     5167.97     5647.29    393.80 o
   5  22   4    11118.94    10439.95    435.70 o
   6  22   4      494.07      326.77    301.64 o
   7  22   4     1128.02      770.85    335.15 o
   8  22   4     2661.67     2212.00    310.01 o
   9  22   4      995.55     1173.03    586.51 o
  10  22   4      130.70      251.36    586.51 o
  11  22   4      439.51       25.14    284.88 o
  12  22   4      456.15      678.68    645.17 o
   1  23   4    18648.51    19899.59    821.12 o
   2  23   4      120.22     -360.29    360.29 o
   3  23   4     5182.60     4423.99    636.79 o
   4  23   4    11299.83    12073.81    636.79 o
   5  23   4     6719.17     6753.29    770.85 o
   6  23   4      345.26      494.35    377.04 o
   7  23   4       52.86      268.12    368.67 o
   8  23   4      157.72     1013.83    318.39 o
   9  23   4      130.15      527.86    410.56 o
  10  23   4       68.63      444.08    343.53 o
  11  23   4      474.08      452.45    435.70 o
   0  24   4      136.40     -251.36    628.41 o
   1  24   4       48.54      -58.65    326.77 o
   2  24   4     7443.38     7524.14    670.30 o
   3  24   4      178.36      837.88    368.67 o
   4  24   4     1692.13     1818.19    511.11 o
   5  24   4     2700.80     1801.44    393.80 o
   6  24   4      297.83      636.79    687.06 o
   7  24   4     1689.48     1147.89    603.27 o
   8  24   4       18.57      578.14    494.35 o
   9  24   4     2497.58     1332.23    301.64 o
  10  24   4      509.06      620.03    804.36 o
   1  25   4      989.83     1030.59    519.48 o
   2  25   4      604.84     2723.10    485.97 o
   3  25   4      242.58      326.77    904.91 o
   4  25   4      475.47      -41.89    393.80 o
   5  25   4      993.94     1198.16    385.42 o
   6  25   4       47.96      553.00    494.35 o
   7  25   4       24.14      117.30    569.76 o
   8  25   4     1507.72     2915.81    485.97 o
   9  25   4      478.90     1290.33   1072.48 o
   0  26   4    15923.87    18785.21   1675.75 o
   1  26   4      543.57      502.73    485.97 o
   2  26   4        9.95      770.85    519.48 o
   3  26   4     3643.23     3653.15    485.97 o
   4  26   4     3163.45     3560.98    795.98 o
   5  26   4     3870.53     4072.08    645.17 o
   6  26   4       31.24     1692.51   1198.16 o
   7  26   4     2020.47     1969.01   1240.06 o
   1  27   4     4123.97     6024.34    653.54 o
   2  27   4     6536.49     8144.17   1013.83 o
   3  27   4     4479.51     4801.04    544.62 o
   4  27   4     1595.50     1290.33    536.24 o
   5  27   4     2736.75     3996.68    661.92 o
   1   1   5     4384.74     3946.40    108.92 o
   2   1   5      325.63      393.80     75.41 o
   3   1   5    13173.13    12350.31    226.23 o
   4   1   5     7632.53     8001.73    234.61 o
   5   1   5     1340.95     2195.24    142.44 o
   6   1   5     4234.59     4155.87    175.95 o
   7   1   5    51641.78    48638.79    703.82 o
   8   1   5     1936.33     1717.65    226.23 o
   9   1   5      581.65      829.50    142.44 o
  10   1   5     1768.20     1901.98    201.09 o
  11   1   5    22241.58    20427.45    435.70 o
  12   1   5    10571.02    10071.29    310.01 o
  13   1   5     2940.60     2974.47    226.23 o
  14   1   5    12671.18    12861.42    343.53 o
  15   1   5     3484.42     3343.13    226.23 o
  16   1   5      575.24      670.30    293.26 o
  17   1   5     4016.71     4524.54    393.80 o
  18   1   5     2605.43     2890.68    460.83 o
  19   1   5     1075.66      871.39    527.86 o
  20   1   5     1283.85     2144.97   1759.54 o
   0   2   5   210288.20   211178.63   3644.77 o
   1   2   5      479.96      611.65    201.09 o
   2   2   5    12200.38    11839.21    251.36 o
   3   2   5    12213.91     9023.94    209.47 o
   4   2   5    16646.78    19254.42    284.88 o
   5   2   5     7047.35     7096.82    175.95 o
   6   2   5    58372.57    60243.39    779.23 o
   7   2   5    14717.40    13950.66    276.50 o
   8   2   5      716.37      971.94    125.68 o
   9   2   5       11.78      377.04    159.20 o
  10   2   5    29829.40    28864.88    485.97 o
  11   2   5      758.22      988.70    192.71 o
  12   2   5    26025.64    27138.85    460.83 o
  13   2   5      291.32      360.29    159.20 o
  14   2   5    12966.27    12383.83    335.15 o
  15   2   5      979.74     1047.35    268.12 o
  16   2   5     3051.31     3225.83    393.80 o
  17   2   5     9634.89     8982.05    460.83 o
  18   2   5     6432.75     6418.14    477.59 o
  19   2   5     1222.28     1072.48    301.64 o
  20   2   5        4.79      829.50    410.56 o
   1   3   5    29593.08    30523.88    427.32 o
   2   3   5   890423.00   873210.75  10506.98 o
   3   3   5     3274.29     3309.62    134.06 o
   4   3   5    11672.17    11487.30    209.47 o
   5   3   5     5694.00     4951.86    142.44 o
   6   3   5     2911.98     3502.33    125.68 o
   7   3   5    17463.33    17880.30    301.64 o
   8   3   5     5826.73     5010.51    184.33 o
   9   3   5      954.98      678.68    175.95 o
  10   3   5    13197.54    12886.55    276.50 o
  11   3   5     4074.48     4390.48    242.98 o
  12   3   5    65765.52    64558.46    854.63 o
  13   3   5     1799.59     1935.50    184.33 o
  14   3   5     4725.67     5362.42    318.39 o
  15   3   5      495.52      645.17    318.39 o
  16   3   5    16501.33    16564.84    653.54 o
  17   3   5     1675.40     1759.54    385.42 o
  18   3   5      383.78      921.67    360.29 o
  19   3   5     3266.72     2873.92    452.45 o
  20   3   5     6529.65     6736.53   1147.89 o
   0   4   5    16933.81     9585.32    251.36 o
   1   4   5    13338.15    11235.94    209.47 o
   2   4   5    22207.78    21701.03    343.53 o
   3   4   5    55320.27    56598.63    762.47 o
   4   4   5    77200.02    77084.73    896.53 o
   5   4   5     6945.80     5806.49    159.20 o
   6   4   5       96.51      108.92    142.44 o
   7   4   5    20178.18    18977.92    310.01 o
   8   4   5    34981.40    36196.31    502.73 o
   9   4   5     6248.33     5102.67    184.33 o
  10   4   5    46769.43    45044.29    628.41 o
  11   4   5     2423.97     2622.56    184.33 o
  12   4   5    25583.44    26988.03    452.45 o
  13   4   5      883.79     1097.62    184.33 o
  14   4   5    26743.14    27767.26    561.38 o
  15   4   5    12249.14    12082.19    460.83 o
  16   4   5     1367.79     1005.45    310.01 o
  17   4   5      413.12      586.51    326.77 o
  18   4   5       10.76     1080.86    351.91 o
  19   4   5     2580.34     2111.45    620.03 o
  20   4   5       12.58     2136.59   1055.73 o
   1   5   5    21733.01    22145.10    318.39 o
   2   5   5    22433.25    19388.48    326.77 o
   3   5   5      276.85      812.74    108.92 o
   4   5   5     2949.44     2982.84    134.06 o
   5   5   5    40976.95    42212.27    544.62 o
   6   5   5     6195.46     5974.07    150.82 o
   7   5   5      351.92      787.60    125.68 o
   8   5   5    44812.24    45965.96    611.65 o
   9   5   5     2589.54     2178.48    150.82 o
  10   5   5    36176.05    36363.88    527.86 o
  11   5   5     4706.14     4398.86    226.23 o
  12   5   5    42005.03    42916.08    661.92 o
  13   5   5     1090.58     1298.71    276.50 o
  14   5   5      701.67      863.01    251.36 o
  15   5   5       65.95     -276.50    276.50 o
  16   5   5     9748.51     9417.74    519.48 o
  17   5   5     2113.42     1558.45    360.29 o
  18   5   5       20.22      -50.27    351.91 o
  19   5   5       60.13       16.76    745.71 o
  20   5   5     1336.43     2530.39   2379.57 o
   0   6   5    13987.98    10448.33    284.88 o
   1   6   5     1148.51     1064.10    108.92 o
   2   6   5    28033.60    30574.15    435.70 o
   3   6   5    19337.74    21072.62    393.80 o
   4   6   5    13861.59    14235.54    259.74 o
   5   6   5     5434.86     5907.04    184.33 o
   6   6   5     2403.78     2195.24    175.95 o
   7   6   5     1944.09     2253.89    201.09 o
   8   6   5     1053.15     1256.82    125.68 o
   9   6   5     2746.35     2798.51    209.47 o
  10   6   5    18550.02    19321.45    377.04 o
  11   6   5     1952.55     2228.75    301.64 o
  12   6   5     2683.77     2144.97    284.88 o
  13   6   5      162.80      620.03    268.12 o
  14   6   5     1865.27     2052.80    293.26 o
  15   6   5      629.84      938.42    620.03 o
  16   6   5      381.86      377.04    301.64 o
  17   6   5      134.83     -134.06    410.56 o
  18   6   5      296.09      569.76    351.91 o
  19   6   5      916.40     1742.79    418.94 o
   1   7   5     5635.36     3912.89    175.95 o
   2   7   5    16626.36    13406.04    242.98 o
   3   7   5     5247.11     5278.63    242.98 o
   4   7   5    13546.58    14185.27    310.01 o
   5   7   5     7668.90     8294.99    234.61 o
   6   7   5     8165.04     6166.78    201.09 o
   7   7   5    10648.07    11277.83    209.47 o
   8   7   5       25.38      201.09    117.30 o
   9   7   5    42953.02    44399.13    645.17 o
  10   7   5      804.09      192.71    201.09 o
  11   7   5     3980.96     3443.68    444.08 o
  12   7   5      887.67      586.51    351.91 o
  13   7   5     7504.84     6602.47    393.80 o
  14   7   5     1706.90     2186.86    377.04 o
  15   7   5     2577.63     2480.12    536.24 o
  16   7   5      168.16      -25.14    360.29 o
  17   7   5     5289.83     4951.86    435.70 o
  18   7   5      379.23      720.57    318.39 o
  19   7   5        4.33      242.98    561.38 o
   0   8   5    10271.71     8613.38    318.39 o
   1   8   5      138.15      142.44    142.44 o
   2   8   5      842.22      754.09    125.68 o
   3   8   5    10566.75    12643.57    293.26 o
   4   8   5    46455.76    47013.30    653.54 o
   5   8   5        0.98      544.62    142.44 o
   6   8   5     2245.74     2522.01    159.20 o
   7   8   5    56213.37    57964.36    787.60 o
   8   8   5    20503.59    20787.74    343.53 o
   9   8   5      514.77      393.80    167.58 o
  10   8   5       48.17      -33.52    242.98 o
  11   8   5     5704.91     6250.57    360.29 o
  12   8   5      262.02      502.73    268.12 o
  13   8   5     1094.28      804.36    310.01 o
  14   8   5      605.51     -251.36    251.36 o
  15   8   5     8952.70     9794.79    519.48 o
  16   8   5      417.15      745.71    318.39 o
  17   8   5     4180.00     4273.17    368.67 o
  18   8   5     2350.26     2630.94    494.35 o
  19   8   5     4863.02     4985.37    921.67 o
   1   9   5    52065.64    53356.04    678.68 o
   2   9   5    30528.62    29568.70    393.80 o
   3   9   5   124110.98   126536.26   1541.69 o
   4   9   5       94.96      377.04    201.09 o
   5   9   5     1425.20      896.53    159.20 o
   6   9   5    41795.88    41743.05    661.92 o
   7   9   5      116.21      234.61    167.58 o
   8   9   5     1763.19     1851.71    184.33 o
   9   9   5    14439.52    14260.67    351.91 o
  10   9   5     8718.15     9283.68    335.15 o
  11   9   5        7.20      117.30    393.80 o
  12   9   5    11534.74    10942.68    485.97 o
  13   9   5    21574.62    21181.54    661.92 o
  14   9   5     3959.62     4248.04    368.67 o
  15   9   5      531.41      368.67    284.88 o
  16   9   5    18542.98    19128.74    770.85 o
  17   9   5    13721.20    14721.51    569.76 o
  18   9   5       43.27     -184.33    377.04 o
  19   9   5       52.83     -402.18    410.56 o
   0  10   5    63539.69    60067.44   1064.10 o
   1  10   5    95541.70    95643.71   1131.13 o
   2  10   5    24354.32    22698.10    318.39 o
   3  10   5    11669.35    12157.60    259.74 o
   4  10   5    17272.76    16556.46    335.15 o
   5  10   5     1915.05     1985.77    217.85 o
   6  10   5     3830.18     4666.98    209.47 o
   7  10   5        9.59      -16.76    175.95 o
   8  10   5     7001.28     6912.49    268.12 o
   9  10   5        5.05     -175.95    175.95 o
  10  10   5     3192.36     3644.77    268.12 o
  11  10   5     1464.89     2413.09    284.88 o
  12  10   5     4689.45     4373.72    351.91 o
  13  10   5     6610.89     6342.73    460.83 o
  14  10   5     6728.16     7222.50    427.32 o
  15  10   5      161.60      301.64    661.92 o
  16  10   5        7.95     -125.68    293.26 o
  17  10   5        3.48     -192.71    326.77 o
  18  10   5    34642.09    37352.58   1080.86 o
  19  10   5     4166.78     4063.71   1265.19 o
   1  11   5     4650.24     5714.32    175.95 o
   2  11   5    93394.16   100629.08   1080.86 o
   3  11   5    16058.56    16036.97    268.12 o
   4  11   5    19506.38    18734.94    351.91 o
   5  11   5     6011.24     4935.10    226.23 o
   6  11   5    65448.84    69258.95   1005.45 o
   7  11   5     1022.23     1122.76    209.47 o
   8  11   5       69.36      293.26    234.61 o
   9  11   5       93.91      251.36    209.47 o
  10  11   5       91.39       83.79    251.36 o
  11  11   5     1164.50     1064.10    268.12 o
  12  11   5     2138.25     2354.44    301.64 o
  13  11   5      202.98      435.70    377.04 o
  14  11   5      567.09      603.27    276.50 o
  15  11   5       12.57      636.79    276.50 o
  16  11   5    14348.32    14453.39    544.62 o
  17  11   5      858.11      829.50    410.56 o
  18  11   5      120.64     -142.44    444.08 o
   0  12   5    63795.96    68546.75   1106.00 o
   1  12   5    17636.69    17729.49    293.26 o
   2  12   5    25743.05    25421.20    360.29 o
   3  12   5     3053.10     3577.74    142.44 o
   4  12   5    14580.66    13925.52    335.15 o
   5  12   5      557.21      821.12    251.36 o
   6  12   5    11731.88    11311.35    310.01 o
   7  12   5     4615.41     4784.28    242.98 o
   8  12   5    10085.78     9920.47    385.42 o
   9  12   5     1519.65     1030.59    234.61 o
  10  12   5     5405.20     5228.35    343.53 o
  11  12   5     4858.03     4633.46    385.42 o
  12  12   5      437.40      276.50    276.50 o
  13  12   5     8563.80    10155.07    511.11 o
  14  12   5     8053.25     8244.71    469.21 o
  15  12   5     3021.05     3158.80    460.83 o
  16  12   5     2873.97     3820.72    444.08 o
  17  12   5        2.17      519.48    527.86 o
  18  12   5    15215.48    14486.90    737.33 o
   1  13   5     9054.21     8621.76    192.71 o
   2  13   5     6340.28     6619.23    201.09 o
   3  13   5     1050.22     1181.41    175.95 o
   4  13   5     2824.12     2220.38    209.47 o
   5  13   5     2277.21     1483.04    184.33 o
   6  13   5     4227.27     4574.81    259.74 o
   7  13   5       96.67      234.61    201.09 o
   8  13   5      281.24      527.86    226.23 o
   9  13   5     5432.12     5421.07    368.67 o
  10  13   5      620.99      184.33    284.88 o
  11  13   5     6090.43     5831.63    410.56 o
  12  13   5     8830.46     9065.83    569.76 o
  13  13   5    11855.04    10615.91    502.73 o
  14  13   5     3885.55     3996.68    393.80 o
  15  13   5     1184.82     1281.95    418.94 o
  16  13   5     3861.52     5144.57    636.79 o
  17  13   5     1020.62     1424.39    519.48 o
  18  13   5     2136.95     1240.06   1139.51 o
   0  14   5     8911.43    10029.39    293.26 o
   1  14   5       13.49      -33.52    125.68 o
   2  14   5      658.82      762.47    175.95 o
   3  14   5     3715.49     3519.09    284.88 o
   4  14   5     5631.05     6711.40    284.88 o
   5  14   5     3440.96     2781.75    226.23 o
   6  14   5     5966.66     5538.37    293.26 o
   7  14   5     2058.03     1659.00    360.29 o
   8  14   5      270.72      251.36    226.23 o
   9  14   5     1257.95      754.09    251.36 o
  10  14   5        0.88      -75.41    268.12 o
  11  14   5     2501.61     2765.00    310.01 o
  12  14   5      819.74      117.30    276.50 o
  13  14   5     3238.59     3938.02    594.89 o
  14  14   5      875.12      -16.76    301.64 o
  15  14   5        0.02     -251.36    343.53 o
  16  14   5     2378.03     3234.21    511.11 o
  17  14   5     1501.15      888.15    335.15 o
   1  15   5      226.86      159.20    125.68 o
   2  15   5      231.83      125.68    142.44 o
   3  15   5      507.04      527.86    167.58 o
   4  15   5     1811.38     2036.04    226.23 o
   5  15   5     1582.88     1642.24    259.74 o
   6  15   5     1585.83     1424.39    284.88 o
   7  15   5       70.79     -192.71    192.71 o
   8  15   5        3.23     -159.20    209.47 o
   9  15   5       53.05      661.92    368.67 o
  10  15   5     2146.46     2077.94    301.64 o
  11  15   5    23599.04    23309.75    603.27 o
  12  15   5     2540.84     2739.86    402.18 o
  13  15   5      104.06     -100.55    569.76 o
  14  15   5     6676.08     6786.81    502.73 o
  15  15   5     2313.27     2354.44    435.70 o
  16  15   5     3625.66     3594.49    427.32 o
  17  15   5      665.95      888.15    418.94 o
   0  16   5     1210.93      821.12    184.33 o
   1  16   5     1038.31      695.44    142.44 o
   2  16   5      438.10      343.53    209.47 o
   3  16   5     1049.12     1005.45    175.95 o
   4  16   5     2061.35     1575.21    268.12 o
   5  16   5       31.79      167.58    184.33 o
   6  16   5     2300.99     2170.10    301.64 o
   7  16   5     2032.40     1566.83    234.61 o
   8  16   5    27458.24    27566.17    645.17 o
   9  16   5     1388.49     1080.86    343.53 o
  10  16   5    14811.94    13950.66    485.97 o
  11  16   5     2148.30     1927.12    301.64 o
  12  16   5     3722.57     4608.33    460.83 o
  13  16   5     3279.06     2144.97    536.24 o
  14  16   5     9817.98     9442.88    477.59 o
  15  16   5     1105.56      804.36    519.48 o
  16  16   5     1483.31     1013.83    494.35 o
   1  17   5    19444.31    20058.79    385.42 o
   2  17   5     5055.73     5479.72    377.04 o
   3  17   5    11890.98    11009.71    335.15 o
   4  17   5      238.27     -108.92    201.09 o
   5  17   5       67.98      226.23    318.39 o
   6  17   5    18565.53    18458.44    469.21 o
   7  17   5      344.34     -175.95    226.23 o
   8  17   5     4860.25     4767.52    310.01 o
   9  17   5     1412.55     1206.54    268.12 o
  10  17   5    12728.81    13984.17    485.97 o
  11  17   5    11281.32    11554.33    435.70 o
  12  17   5    10957.84    10892.41    553.00 o
  13  17   5     6493.53     6334.35    485.97 o
  14  17   5     1414.33     1047.35    527.86 o
  15  17   5      880.78     1457.91    393.80 o
  16  17   5    19791.85    22337.81    804.36 o
   0  18   5      377.81       41.89    276.50 o
   1  18   5    35412.58    36916.88    636.79 o
   2  18   5     3260.92     3100.15    276.50 o
   3  18   5     4653.54     4826.17    276.50 o
   4  18   5     7096.21     7398.46    368.67 o
   5  18   5      225.54      578.14    209.47 o
   6  18   5      410.97      653.54    242.98 o
   7  18   5     1554.82     1726.03    377.04 o
   8  18   5    17678.54    17243.52    469.21 o
   9  18   5        4.09      226.23    234.61 o
  10  18   5      962.35        8.38    301.64 o
  11  18   5      535.06      259.74    360.29 o
  12  18   5     1997.04     2530.39    368.67 o
  13  18   5     5488.68     5454.58    452.45 o
  14  18   5     1693.63     1357.36    410.56 o
  15  18   5    12578.96    13732.81    678.68 o
   1  19   5       47.69      368.67    217.85 o
   2  19   5    13278.81    13942.28    460.83 o
   3  19   5      656.94      863.01    209.47 o
   4  19   5     8839.18     8940.15    326.77 o
   5  19   5      931.18      301.64    234.61 o
   6  19   5     9052.59     8747.44    335.15 o
   7  19   5      514.65      335.15    318.39 o
   8  19   5     3735.45     3058.25    284.88 o
   9  19   5     1692.41     1659.00    318.39 o
  10  19   5     2865.55     3125.28    318.39 o
  11  19   5     5611.37     5027.26    452.45 o
  12  19   5      259.11      829.50    477.59 o
  13  19   5       75.49     -318.39    318.39 o
  14  19   5     3416.52     3150.42    444.08 o
   0  20   5     9393.73    10615.91    687.06 o
   1  20   5     2937.49     3158.80    310.01 o
   2  20   5      865.49     1323.85    268.12 o
   3  20   5     6605.62     7138.72    385.42 o
   4  20   5    10574.94    10071.29    360.29 o
   5  20   5       33.72      184.33    343.53 o
   6  20   5       88.21      259.74    276.50 o
   7  20   5     2472.69     2052.80    293.26 o
   8  20   5      430.69      728.95    268.12 o
   9  20   5      889.29      184.33    326.77 o
  10  20   5        1.16      485.97    377.04 o
  11  20   5     2981.15     2899.06    310.01 o
  12  20   5        9.36      -33.52    293.26 o
  13  20   5        7.99     -335.15    335.15 o
  14  20   5     1710.29     2262.27    435.70 o
   1  21   5     2162.40     3150.42    553.00 o
   2  21   5       13.29     -293.26    293.26 o
   3  21   5    10053.77     9384.23    385.42 o
   4  21   5       35.63      460.83    318.39 o
   5  21   5      423.70      167.58    217.85 o
   6  21   5     2054.38     1466.29    268.12 o
   7  21   5     1603.34     1416.01    410.56 o
   8  21   5     1759.70     2136.59    326.77 o
   9  21   5      190.02      100.55    385.42 o
  10  21   5      306.12     1097.62    703.82 o
  11  21   5     3090.30     3075.01    527.86 o
  12  21   5      361.88      988.70    561.38 o
  13  21   5     3364.45     2932.57    469.21 o
   0  22   5    11351.36    11210.80   1868.47 o
   1  22   5    16938.40    16522.94    745.71 o
   2  22   5     4428.04     4415.61    485.97 o
   3  22   5    22204.11    21944.01   1080.86 o
   4  22   5       96.04      938.42    360.29 o
   5  22   5     1879.45     1365.74    402.18 o
   6  22   5     3119.81     3150.42    360.29 o
   7  22   5     1006.13      561.38    276.50 o
   8  22   5      161.91     -150.82    276.50 o
   9  22   5      219.69     -117.30    511.11 o
  10  22   5       55.27     -142.44    326.77 o
  11  22   5     4642.78     3150.42    553.00 o
  12  22   5      741.74     1918.74    670.30 o
   1  23   5      613.52      142.44    393.80 o
   2  23   5     2940.03     1483.04    402.18 o
   3  23   5        2.27     1097.62    385.42 o
   4  23   5      380.42      360.29    351.91 o
   5  23   5      487.08      804.36    310.01 o
   6  23   5     1964.49     1399.26    410.56 o
   7  23   5      280.45     -217.85    368.67 o
   8  23   5     1840.22     2463.36    444.08 o
   9  23   5     1542.61     2002.53    360.29 o
  10  23   5     3639.06     3234.21    779.23 o
  11  23   5      513.92     -184.33    561.38 o
   0  24   5       63.10     1541.69    586.51 o
   1  24   5      562.53      955.18    569.76 o
   2  24   5      171.07     -301.64    410.56 o
   3  24   5      110.28      745.71    653.54 o
   4  24   5       14.23     -159.20    519.48 o
   5  24   5      816.10      888.15    402.18 o
   6  24   5     2463.37     1558.45    385.42 o
   7  24   5      249.50      318.39    284.88 o
   8  24   5     7727.18     6501.93    670.30 o
   9  24   5     4129.87     5035.64    427.32 o
  10  24   5     2582.02     4834.55    536.24 o
   1  25   5      315.96     1390.88    452.45 o
   2  25   5     5522.51     5965.69    594.89 o
   3  25   5     3170.71     2773.37    980.32 o
   4  25   5        7.80      527.86    871.39 o
   5  25   5        0.09      578.14    485.97 o
   6  25   5     3539.60     3301.24    603.27 o
   7  25   5     7182.10     7088.44    645.17 o
   8  25   5     3452.59     2454.98    695.44 o
   9  25   5       75.00     -661.92    661.92 o
   0  26   5    10132.18    12702.22    980.32 o
   1  26   5     3752.12     5295.39    578.14 o
   2  26   5      167.24      720.57    385.42 o
   3  26   5       50.28     1147.89    452.45 o
   4  26   5     2807.92     1709.27    636.79 o
   5  26   5     3567.28     3569.36   1181.41 o
   6  26   5     1857.73     1793.06    603.27 o
   7  26   5       93.13     -142.44    368.67 o
   1  27   5     1350.29     2773.37    519.48 o
   2  27   5      729.36     1843.33    502.73 o
   3  27   5     3310.86     3292.86    544.62 o
   4  27   5      103.99     1122.76    586.51 o
   5  27   5      546.01      795.98    921.67 o
   0   0   6      146.82      594.89    159.20 o
   1   0   6    39626.98    36187.93    695.44 o
   2   0   6    30352.86    28202.96    511.11 o
   3   0   6     3418.79     2982.84    293.26 o
   4   0   6     1758.98     1868.47    276.50 o
   5   0   6    10261.29     9920.47    335.15 o
   6   0   6     5087.82     6166.78    276.50 o
   7   0   6       23.25      251.36    167.58 o
   8   0   6     6378.12     6015.96    301.64 o
   9   0   6        1.14       92.17    226.23 o
  10   0   6     1352.28     1114.38    259.74 o
  11   0   6        1.61     -125.68    217.85 o
  12   0   6    41330.63    43016.63   1013.83 o
  13   0   6      419.28      402.18    402.18 o
  14   0   6     1388.72     1541.69    368.67 o
  15   0   6     1292.77      871.39    427.32 o
  16   0   6    10670.23    10398.06    578.14 o
  17   0   6     2420.63     1399.26    318.39 o
  18   0   6    47504.36    47641.71   1198.16 o
  19   0   6      997.36     2748.24   1156.27 o
  20   0   6        2.98     1457.91    728.95 o
   1   1   6    29009.06    28621.89    402.18 o
   2   1   6     2177.53     1223.30     92.17 o
   3   1   6      128.37       33.52     83.79 o
   4   1   6     1518.62      795.98    142.44 o
   5   1   6     2814.41     3418.54    150.82 o
   6   1   6    98916.05   101223.97   1315.47 o
   7   1   6     1122.63     2253.89    150.82 o
   8   1   6     2577.56     2002.53    150.82 o
   9   1   6        1.59     -134.06    134.06 o
  10   1   6    21341.21    21047.48    418.94 o
  11   1   6     2766.41     2119.83    192.71 o
  12   1   6    19966.40    19120.36    410.56 o
  13   1   6     1860.11     1608.72    209.47 o
  14   1   6     7771.97     7984.97    326.77 o
  15   1   6      302.36      242.98    217.85 o
  16   1   6    21177.62    22019.42    536.24 o
  17   1   6      495.82      812.74    418.94 o
  18   1   6      187.52      511.11    578.14 o
  19   1   6      142.02     1281.95    511.11 o
  20   1   6    16649.77    16916.75    821.12 o
   0   2   6   113861.16   103394.09   2119.83 o
   1   2   6    66476.82    66183.94    913.29 o
   2   2   6    15302.02    14109.86    268.12 o
   3   2   6    56710.74    57042.70    762.47 o
   4   2   6    49455.79    46669.77    603.27 o
   5   2   6     3175.84     1550.07    134.06 o
   6   2   6     4693.79     5345.66    184.33 o
   7   2   6     8676.49     8194.44    217.85 o
   8   2   6    11107.76    10532.12    242.98 o
   9   2   6     2864.94     2806.89    184.33 o
  10   2   6     6153.82     5312.14    226.23 o
  11   2   6     1141.99     1273.57    184.33 o
  12   2   6     4408.50     4750.77    217.85 o
  13   2   6     5077.83     4993.75    242.98 o
  14   2   6     7567.88     6862.22    293.26 o
  15   2   6     2150.06     1860.09    276.50 o
  16   2   6      315.74       92.17    226.23 o
  17   2   6      363.96      687.06    326.77 o
  18   2   6    19310.40    19070.09    871.39 o
  19   2   6      460.67     1173.03    754.09 o
  20   2   6     2037.67     3762.07    485.97 o
   1   3   6   165698.16   168606.08   2228.75 o
   2   3   6    37188.13    37000.66    561.38 o
   3   3   6    15119.24    18341.14    326.77 o
   4   3   6    78135.11    78266.13    955.18 o
   5   3   6    12097.58    12308.42    226.23 o
   6   3   6     5832.55     6711.40    184.33 o
   7   3   6      414.16      251.36    134.06 o
   8   3   6    12845.33    14269.05    268.12 o
   9   3   6     9902.23     9292.06    259.74 o
  10   3   6       50.48       16.76    167.58 o
  11   3   6     1647.60     1365.74    167.58 o
  12   3   6      537.05      226.23    159.20 o
  13   3   6      616.42      863.01    276.50 o
  14   3   6     5281.05     5245.11    293.26 o
  15   3   6     2853.70     2991.22    276.50 o
  16   3   6      656.93      863.01    418.94 o
  17   3   6      517.66      343.53    511.11 o
  18   3   6     2655.23     3376.65    410.56 o
  19   3   6      144.39     1097.62    469.21 o
  20   3   6       16.84     2186.86    427.32 o
   0   4   6    17969.94    18056.26    427.32 o
   1   4   6   122209.98   115736.02   1457.91 o
   2   4   6    46257.63    44658.87    620.03 o
   3   4   6    15913.98    18383.03    335.15 o
   4   4   6     1145.88     1466.29    117.30 o
   5   4   6     2057.18     1692.51    125.68 o
   6   4   6    66737.84    70214.13    846.26 o
   7   4   6     1116.55     1834.95    125.68 o
   8   4   6     1955.06     1508.18    134.06 o
   9   4   6     2222.26     2077.94    159.20 o
  10   4   6     4019.01     4449.13    242.98 o
  11   4   6     6809.60     6183.54    226.23 o
  12   4   6     6460.47     5647.29    284.88 o
  13   4   6     3712.99     3829.10    268.12 o
  14   4   6      524.60     1189.79    393.80 o
  15   4   6     1029.06      837.88    310.01 o
  16   4   6     8096.93     8135.79    410.56 o
  17   4   6      283.53      921.67    310.01 o
  18   4   6      739.03      946.80    343.53 o
  19   4   6       31.69      720.57    611.65 o
  20   4   6     3042.28     4976.99    628.41 o
   1   5   6     2884.54     4583.19    167.58 o
   2   5   6     9380.75    10481.85    226.23 o
   3   5   6    28373.37    24633.60    393.80 o
   4   5   6    50121.36    51001.60    703.82 o
   5   5   6    32077.11    33867.00    452.45 o
   6   5   6    12054.36    11948.13    226.23 o
   7   5   6      155.79      326.77    108.92 o
   8   5   6     7152.39     7926.32    201.09 o
   9   5   6      794.94      754.09    125.68 o
  10   5   6    35331.82    36874.98    527.86 o
  11   5   6       90.95      259.74    167.58 o
  12   5   6      566.87      812.74    184.33 o
  13   5   6     8276.73     9149.62    393.80 o
  14   5   6       38.27       41.89    360.29 o
  15   5   6      756.38     1307.09    276.50 o
  16   5   6      749.81     1575.21    410.56 o
  17   5   6     3277.27     3711.80    410.56 o
  18   5   6        5.56      485.97    318.39 o
  19   5   6     1793.74     1189.79    444.08 o
   0   6   6    35680.47    35869.54    661.92 o
   1   6   6    17107.85    17804.90    284.88 o
   2   6   6      366.58      594.89    134.06 o
   3   6   6    57759.69    52007.05    720.57 o
   4   6   6   191262.23   192066.64   2396.33 o
   5   6   6      597.34      762.47    142.44 o
   6   6   6       61.16      -25.14    100.55 o
   7   6   6      702.69      888.15    167.58 o
   8   6   6    65995.10    67063.71    795.98 o
   9   6   6     3820.76     3762.07    167.58 o
  10   6   6    26841.69    26108.26    452.45 o
  11   6   6     2246.24     2547.15    268.12 o
  12   6   6     2568.60     2756.62    276.50 o
  13   6   6      205.75      460.83    301.64 o
  14   6   6    24641.33    26091.50    904.91 o
  15   6   6        1.77      159.20    343.53 o
  16   6   6      596.46      728.95    603.27 o
  17   6   6       13.91     -343.53    343.53 o
  18   6   6     5895.18     6082.99    804.36 o
  19   6   6     1320.12     1608.72    519.48 o
   1   7   6    38719.29    34721.64    469.21 o
   2   7   6     3917.77     3309.62    150.82 o
   3   7   6    20541.45    21474.80    360.29 o
   4   7   6     3783.27     5471.34    209.47 o
   5   7   6     6473.46     4926.72    167.58 o
   6   7   6      158.44      318.39    100.55 o
   7   7   6      720.79      846.26    142.44 o
   8   7   6     1844.40     1868.47    142.44 o
   9   7   6     1918.87     1700.89    159.20 o
  10   7   6    27785.18    27800.77    553.00 o
  11   7   6     2887.82     3158.80    301.64 o
  12   7   6     1693.87     1793.06    251.36 o
  13   7   6      916.30      871.39    485.97 o
  14   7   6     4503.38     5303.76    377.04 o
  15   7   6     2366.84     2052.80    318.39 o
  16   7   6    14919.43    14646.10    611.65 o
  17   7   6      304.44      628.41    477.59 o
  18   7   6       14.51      427.32    435.70 o
  19   7   6       46.87      821.12    485.97 o
   0   8   6    15926.14    17050.81    402.18 o
   1   8   6    48850.09    50255.89    636.79 o
   2   8   6     1140.15     1466.29    209.47 o
   3   8   6      475.30      452.45    134.06 o
   4   8   6    32637.56    35911.43    653.54 o
   5   8   6      764.24     1483.04    167.58 o
   6   8   6     2420.17     2144.97    167.58 o
   7   8   6     7555.25     8336.88    226.23 o
   8   8   6     6378.04     6233.81    226.23 o
   9   8   6     5552.68     5513.23    234.61 o
  10   8   6    10860.69    10800.24    343.53 o
  11   8   6      254.17      108.92    192.71 o
  12   8   6    20051.57    19489.03    527.86 o
  13   8   6    20535.40    20075.54    620.03 o
  14   8   6     7305.54     7163.85    418.94 o
  15   8   6      128.58      293.26    343.53 o
  16   8   6     9900.76     8227.96    460.83 o
  17   8   6      186.69      134.06    318.39 o
  18   8   6    11272.82    11839.21    594.89 o
  19   8   6      172.14     1122.76    553.00 o
   1   9   6    12486.20    11814.07    234.61 o
   2   9   6    13203.51    13406.04    259.74 o
   3   9   6     1116.02     1307.09    175.95 o
   4   9   6     8306.50     8680.41    226.23 o
   5   9   6     1748.13     1985.77    209.47 o
   6   9   6      334.57      955.18    159.20 o
   7   9   6    10571.71     9325.58    276.50 o
   8   9   6    14153.88    13154.68    351.91 o
   9   9   6     8121.69     7767.12    301.64 o
  10   9   6     1290.55     1374.12    310.01 o
  11   9   6       38.60      569.76    242.98 o
  12   9   6      929.81     1005.45    301.64 o
  13   9   6     3977.45     3653.15    351.91 o
  14   9   6     8244.27     8454.18    477.59 o
  15   9   6      421.79      544.62    301.64 o
  16   9   6     2046.40     1198.16    368.67 o
  17   9   6     1446.27     1248.44    477.59 o
  18   9   6     2819.98     3259.34    787.60 o
  19   9   6      271.41     1005.45    770.85 o
   0  10   6     1025.89     1307.09    293.26 o
   1  10   6    16924.06    15123.69    284.88 o
   2  10   6     5472.14     6711.40    217.85 o
   3  10   6    47732.20    51470.81    703.82 o
   4  10   6      612.78      728.95    184.33 o
   5  10   6    21135.27    20997.21    418.94 o
   6  10   6    28397.20    28127.54    519.48 o
   7  10   6      700.36      971.94    318.39 o
   8  10   6     1417.10     1860.09    209.47 o
   9  10   6     3674.59     3175.56    284.88 o
  10  10   6    13175.08    12467.62    402.18 o
  11  10   6     5459.75     5479.72    385.42 o
  12  10   6     7597.06     7850.91    594.89 o
  13  10   6      158.15      687.06    326.77 o
  14  10   6       35.61      485.97    301.64 o
  15  10   6     9004.09     9124.49    519.48 o
  16  10   6    10011.04    10548.88    896.53 o
  17  10   6       13.80      452.45    452.45 o
  18  10   6     2168.20     2940.95    477.59 o
   1  11   6        2.40     -134.06    134.06 o
   2  11   6    11692.89    12073.81    242.98 o
   3  11   6    33421.80    33682.67    477.59 o
   4  11   6    15359.19    15634.79    318.39 o
   5  11   6     3853.92     3577.74    209.47 o
   6  11   6      453.08      812.74    259.74 o
   7  11   6     1216.84     1139.51    192.71 o
   8  11   6     1013.00     1156.27    192.71 o
   9  11   6     1035.55     1307.09    301.64 o
  10  11   6     3039.74     3225.83    335.15 o
  11  11   6     3085.70     2815.27    393.80 o
  12  11   6       30.70     -284.88    284.88 o
  13  11   6     1686.73      762.47    301.64 o
  14  11   6       84.60      175.95    301.64 o
  15  11   6      481.08      594.89    854.63 o
  16  11   6     1187.32     1106.00    418.94 o
  17  11   6      645.44      754.09    435.70 o
  18  11   6       60.81     -351.91    351.91 o
   0  12   6    40562.11    42019.56    896.53 o
   1  12   6     9145.58     9551.80    226.23 o
   2  12   6    10026.31    10481.85    217.85 o
   3  12   6    34198.57    35894.67    485.97 o
   4  12   6     4492.23     4013.43    368.67 o
   5  12   6      209.14      511.11    251.36 o
   6  12   6    14278.49    14453.39    377.04 o
   7  12   6      742.57      728.95    201.09 o
   8  12   6      149.09      -58.65    242.98 o
   9  12   6      554.37      368.67    217.85 o
  10  12   6     2609.23     2538.77    301.64 o
  11  12   6     1245.96      670.30    268.12 o
  12  12   6     6402.93     6711.40    469.21 o
  13  12   6     1385.93     1147.89    385.42 o
  14  12   6     7999.25     8269.85    578.14 o
  15  12   6       45.12      377.04    335.15 o
  16  12   6     2203.86     2522.01    536.24 o
  17  12   6      740.41      293.26    485.97 o
  18  12   6     7811.43     7029.79    544.62 o
   1  13   6       66.94      -67.03    117.30 o
   2  13   6      251.79      318.39    117.30 o
   3  13   6     3857.49     3334.75    175.95 o
   4  13   6    19926.35    20125.82    427.32 o
   5  13   6     1470.22     1307.09    201.09 o
   6  13   6     7759.42     8261.47    284.88 o
   7  13   6     7809.13     7364.94    410.56 o
   8  13   6     6776.25     7197.37    444.08 o
   9  13   6     4158.19     4382.10    343.53 o
  10  13   6    29900.47    31839.34    737.33 o
  11  13   6    10142.46     9250.17    410.56 o
  12  13   6     6521.51     7046.55    469.21 o
  13  13   6     2806.66     3125.28    477.59 o
  14  13   6    10322.53    11152.15    527.86 o
  15  13   6      189.96     -259.74    259.74 o
  16  13   6     1067.86      661.92    310.01 o
  17  13   6      214.62     -360.29    360.29 o
   0  14   6       63.61     -150.82    150.82 o
   1  14   6    17858.60    16548.08    301.64 o
   2  14   6     3840.17     3242.59    201.09 o
   3  14   6      452.86      804.36    159.20 o
   4  14   6    12144.46    13649.02    402.18 o
   5  14   6     1910.27     1290.33    217.85 o
   6  14   6    10539.78    10548.88    402.18 o
   7  14   6      544.00      737.33    326.77 o
   8  14   6    31804.61    32836.41    695.44 o
   9  14   6     1842.35     2195.24    310.01 o
  10  14   6    68547.73    70431.98   1290.33 o
  11  14   6       24.05      301.64    276.50 o
  12  14   6    11061.35    11093.50    511.11 o
  13  14   6    12947.42    12333.56    804.36 o
  14  14   6    46675.56    45521.89    988.70 o
  15  14   6     5450.57     5915.41    645.17 o
  16  14   6       80.63      377.04    402.18 o
  17  14   6     2598.12     2748.24    611.65 o
   1  15   6     4180.19     4474.27    217.85 o
   2  15   6      550.51      385.42    175.95 o
   3  15   6        0.44     -134.06    192.71 o
   4  15   6     1895.76     1885.22    234.61 o
   5  15   6        1.42       41.89    209.47 o
   6  15   6    13327.10    13330.63    427.32 o
   7  15   6    16771.43    17101.08    494.35 o
   8  15   6    21884.84    22379.71    603.27 o
   9  15   6     4530.66     4532.92    393.80 o
  10  15   6    45757.87    44960.50    955.18 o
  11  15   6     1279.84      896.53    259.74 o
  12  15   6    21620.72    21223.43    921.67 o
  13  15   6      123.78      209.47    410.56 o
  14  15   6     5037.55     4113.98    402.18 o
  15  15   6       32.23      259.74    444.08 o
  16  15   6    10885.11    11621.36    628.41 o
  17  15   6      943.24      846.26    410.56 o
   0  16   6      216.44       41.89    402.18 o
   1  16   6     2989.57     3041.50    192.71 o
   2  16   6     3548.58     4046.95    217.85 o
   3  16   6     7337.43     7381.70    251.36 o
   4  16   6     3498.69     3535.84    335.15 o
   5  16   6     1045.12      988.70    226.23 o
   6  16   6     1931.24     1876.85    276.50 o
   7  16   6     9299.95     8873.12    360.29 o
   8  16   6     5208.00     5563.51    326.77 o
   9  16   6      357.95      117.30    234.61 o
  10  16   6     1803.87     1642.24    301.64 o
  11  16   6       35.00      108.92    259.74 o
  12  16   6    13419.79    12383.83    511.11 o
  13  16   6      353.09      502.73    310.01 o
  14  16   6     7729.02     8286.61    511.11 o
  15  16   6       37.43      561.38    410.56 o
  16  16   6     1489.99     1751.16    393.80 o
   1  17   6     2143.89     2186.86    201.09 o
   2  17   6     1511.84     1960.63    201.09 o
   3  17   6     2261.95     2605.80    251.36 o
   4  17   6     1802.83     1893.60    234.61 o
   5  17   6     8577.09     9216.65    360.29 o
   6  17   6      564.90     1106.00    410.56 o
   7  17   6      356.42       75.41    234.61 o
   8  17   6       11.08     -242.98    242.98 o
   9  17   6     4358.98     4348.58    393.80 o
  10  17   6     2878.56     2337.68    326.77 o
  11  17   6      239.00      620.03    301.64 o
  12  17   6     6997.97     6619.23    460.83 o
  13  17   6       16.07     -142.44    385.42 o
  14  17   6     2587.39     1801.44    351.91 o
  15  17   6      774.25     1466.29    393.80 o
  16  17   6      382.61     1432.77   2212.00 o
   0  18   6      625.07      821.12    888.15 o
   1  18   6       11.90       16.76    335.15 o
   2  18   6    11483.42    12015.16    402.18 o
   3  18   6     3034.73     3183.93    335.15 o
   4  18   6      138.42       50.27    192.71 o
   5  18   6      170.27     -100.55    242.98 o
   6  18   6     2893.39     3452.05    293.26 o
   7  18   6      988.93     1231.68    242.98 o
   8  18   6       11.92      444.08    393.80 o
   9  18   6       53.11      326.77    293.26 o
  10  18   6       59.54     -167.58    242.98 o
  11  18   6      453.53      930.04    293.26 o
  12  18   6     1356.99     1164.65    368.67 o
  13  18   6     1798.00     1055.73    402.18 o
  14  18   6       82.91      402.18    402.18 o
  15  18   6      487.51     1047.35    444.08 o
   1  19   6     1268.90     1080.86    527.86 o
   2  19   6    13772.19    13783.08    460.83 o
   3  19   6     2183.44     2220.38    284.88 o
   4  19   6     1540.23     1122.76    234.61 o
   5  19   6       18.24     -167.58    167.58 o
   6  19   6     6363.77     5697.57    326.77 o
   7  19   6      694.63     1097.62    293.26 o
   8  19   6       34.08       83.79    301.64 o
   9  19   6     3003.34     3024.74    335.15 o
  10  19   6      713.07      -92.17    310.01 o
  11  19   6    10368.79     9141.24    544.62 o
  12  19   6     2398.92     2639.31    418.94 o
  13  19   6       51.95      -75.41    452.45 o
  14  19   6      668.02      837.88    645.17 o
   0  20   6   198771.45   202707.69   4415.61 o
   1  20   6      290.86      410.56    293.26 o
   2  20   6     1606.91     1441.15    368.67 o
   3  20   6       18.75      142.44    242.98 o
   4  20   6    42425.33    42664.71    854.63 o
   5  20   6     4061.54     3896.13    368.67 o
   6  20   6     4260.92     4264.80    326.77 o
   7  20   6      120.91      217.85    217.85 o
   8  20   6     1262.19      871.39    251.36 o
   9  20   6     1272.25      536.24    310.01 o
  10  20   6     1761.57     1357.36    310.01 o
  11  20   6      210.67      460.83    343.53 o
  12  20   6     2611.26     1700.89    335.15 o
  13  20   6     3956.18     1960.63    921.67 o
  14  20   6     5854.53     4541.30    469.21 o
   1  21   6     3521.23     3812.34    393.80 o
   2  21   6    45557.66    46192.18   1047.35 o
   3  21   6     2912.51     2538.77    310.01 o
   4  21   6     2033.90     2362.81    326.77 o
   5  21   6     3898.49     4298.31    402.18 o
   6  21   6     4159.79     3443.68    301.64 o
   7  21   6      317.50      712.20    276.50 o
   8  21   6      582.00     1106.00    410.56 o
   9  21   6      235.62       33.52    293.26 o
  10  21   6       61.42      393.80    427.32 o
  11  21   6      830.86     1323.85    385.42 o
  12  21   6      588.07      745.71    326.77 o
  13  21   6      153.21      167.58    360.29 o
   0  22   6    23047.31    22228.89   1164.65 o
   1  22   6     9878.28    10967.82    812.74 o
   2  22   6      202.49      284.88    351.91 o
   3  22   6     1593.56     1374.12    377.04 o
   4  22   6     3280.65     3234.21    318.39 o
   5  22   6     1639.17     2237.13    377.04 o
   6  22   6      867.33      293.26    452.45 o
   7  22   6      601.59      620.03    402.18 o
   8  22   6     3552.11     3326.37    360.29 o
   9  22   6      319.93      620.03    318.39 o
  10  22   6     1796.54     1767.92    335.15 o
  11  22   6      262.13      636.79    469.21 o
  12  22   6     5474.78     5974.07    553.00 o
   1  23   6       33.53       33.52    427.32 o
   2  23   6     3086.11     3250.96    804.36 o
   3  23   6      321.45      385.42    728.95 o
   4  23   6       73.15      578.14    795.98 o
   5  23   6     2096.93     1759.54    360.29 o
   6  23   6    13034.27    11495.68    553.00 o
   7  23   6     1740.84     2086.31    460.83 o
   8  23   6      846.57      335.15    293.26 o
   9  23   6      547.25      695.44    402.18 o
  10  23   6     2539.11     2103.07    343.53 o
  11  23   6      304.06     1206.54    544.62 o
   0  24   6      310.30       50.27    837.88 o
   1  24   6       15.14      -50.27    477.59 o
   2  24   6       21.62     -209.47    377.04 o
   3  24   6     9558.80    11026.47    804.36 o
   4  24   6       63.78     1399.26    896.53 o
   5  24   6       76.45       41.89    385.42 o
   6  24   6     1054.51     1541.69    402.18 o
   7  24   6     1524.87      536.24    335.15 o
   8  24   6      557.63      779.23    804.36 o
   9  24   6        9.47     -159.20    477.59 o
  10  24   6      156.12      988.70    452.45 o
   1  25   6      550.81      821.12    385.42 o
   2  25   6     5079.58     4549.67    569.76 o
   3  25   6     2696.73     2823.65    511.11 o
   4  25   6     1710.01     2563.91    544.62 o
   5  25   6      272.35     1173.03    603.27 o
   6  25   6     1173.67      896.53    645.17 o
   7  25   6       51.04      754.09    536.24 o
   8  25   6     5393.62     6074.61    519.48 o
   0  26   6       13.34     2496.87    829.50 o
   1  26   6     2396.95     3971.54    762.47 o
   2  26   6     2519.11     3468.81    527.86 o
   3  26   6        5.80     1256.82   1508.18 o
   4  26   6      792.43      377.04   1106.00 o
   5  26   6       46.08     1281.95   1147.89 o
   6  26   6       11.98     -293.26    519.48 o
   7  26   6     1521.64      -25.14    636.79 o
   1  27   6      378.86      670.30    795.98 o
   2  27   6     2258.85     2949.33    703.82 o
   3  27   6     2559.89     2714.72    603.27 o
   4  27   6        2.49      159.20    561.38 o
   1   1   7     5179.09     5404.31    142.44 o
   2   1   7     6833.28     8378.77    175.95 o
   3   1   7    14167.62    14956.11    251.36 o
   4   1   7     4346.33     3301.24    159.20 o
   5   1   7     2184.16     2982.84    159.20 o
   6   1   7    11324.93    12057.06    251.36 o
   7   1   7    28732.37    29074.35    452.45 o
   8   1   7    28820.01    26468.55    435.70 o
   9   1   7     7882.92     8286.61    242.98 o
  10   1   7      145.93      603.27    159.20 o
  11   1   7     9334.12    10230.48    276.50 o
  12   1   7    18199.57    17226.76    368.67 o
  13   1   7      829.12      879.77    167.58 o
  14   1   7      584.17      485.97    242.98 o
  15   1   7     1645.17     1834.95    209.47 o
  16   1   7     2995.97     2555.53    276.50 o
  17   1   7     1197.44     1692.51    276.50 o
  18   1   7     1185.19     1424.39    553.00 o
  19   1   7     1892.13     2446.60    477.59 o
  20   1   7     3737.23     3317.99   1667.38 o
   0   2   7    54041.14    49476.66   1080.86 o
   1   2   7    31624.63    34210.54    519.48 o
   2   2   7     1218.44     2421.47    134.06 o
   3   2   7    34511.61    36816.33    527.86 o
   4   2   7    26460.74    22254.02    351.91 o
   5   2   7       41.42      201.09    117.30 o
   6   2   7       17.58      192.71    108.92 o
   7   2   7    14540.32    16757.55    310.01 o
   8   2   7    16684.12    15760.47    318.39 o
   9   2   7      508.86      485.97    209.47 o
  10   2   7     8151.10     8713.92    326.77 o
  11   2   7     2418.77     3250.96    209.47 o
  12   2   7      173.52      125.68    184.33 o
  13   2   7    19955.10    20670.44    427.32 o
  14   2   7       52.82      326.77    209.47 o
  15   2   7      704.85      955.18    201.09 o
  16   2   7       90.12      997.07    276.50 o
  17   2   7    15730.98    15525.87    536.24 o
  18   2   7    29969.30    33288.87    921.67 o
  19   2   7       74.25     2186.86    435.70 o
  20   2   7      837.89      611.65   1214.92 o
   1   3   7     5468.66     4801.04    167.58 o
   2   3   7    53858.49    56472.94    812.74 o
   3   3   7     2733.46     2111.45    150.82 o
   4   3   7      546.09     1550.07    108.92 o
   5   3   7      585.97      469.21    100.55 o
   6   3   7    63740.49    60100.95    737.33 o
   7   3   7     3089.06     3795.58    150.82 o
   8   3   7    34598.62    34847.32    494.35 o
   9   3   7       87.30      368.67    142.44 o
  10   3   7     2156.32     2119.83    167.58 o
  11   3   7     3081.40     3007.98    276.50 o
  12   3   7     1201.39     1374.12    184.33 o
  13   3   7      655.83      770.85    175.95 o
  14   3   7     1826.45     2530.39    234.61 o
  15   3   7     6535.54     5823.25    343.53 o
  16   3   7    26952.18    26543.96    703.82 o
  17   3   7     2322.44     1550.07    318.39 o
  18   3   7     4678.29     6183.54    863.01 o
  19   3   7     8605.51    10314.27    737.33 o
  20   3   7    11760.91    12643.57    578.14 o
   0   4   7   364073.81   347777.78   5982.44 o
   1   4   7    28941.47    23502.46    402.18 o
   2   4   7    17949.55    15869.40    284.88 o
   3   4   7    32905.24    36213.06    527.86 o
   4   4   7     3302.63     4549.67    167.58 o
   5   4   7    28253.74    31948.27    477.59 o
   6   4   7     1773.56     1432.77    117.30 o
   7   4   7    17950.90    17243.52    301.64 o
   8   4   7    36640.61    40586.78    553.00 o
   9   4   7    50348.91    53347.66    703.82 o
  10   4   7     4041.79     3762.07    234.61 o
  11   4   7      145.59      326.77    175.95 o
  12   4   7       86.58     -184.33    184.33 o
  13   4   7     6654.84     6837.08    293.26 o
  14   4   7     4779.01     4532.92    326.77 o
  15   4   7      700.18      427.32    259.74 o
  16   4   7     8331.40     8856.36    435.70 o
  17   4   7     5775.19     6971.14    477.59 o
  18   4   7     3922.02     4432.37    661.92 o
  19   4   7     3170.04     3770.45   1256.82 o
  20   4   7       39.36     2279.03   1072.48 o
   1   5   7    30356.71    27750.50    402.18 o
   2   5   7     1197.30     2320.92    142.44 o
   3   5   7    16580.15    19514.17    335.15 o
   4   5   7    35589.76    34101.61    511.11 o
   5   5   7     3044.54     3695.04    192.71 o
   6   5   7    23218.78    26192.05    460.83 o
   7   5   7     7380.54     7130.34    301.64 o
   8   5   7    17749.09    16648.63    284.88 o
   9   5   7     4859.78     4666.98    192.71 o
  10   5   7    23426.59    24935.23    410.56 o
  11   5   7      948.59      762.47    184.33 o
  12   5   7     1311.93     1550.07    209.47 o
  13   5   7       75.02      226.23    226.23 o
  14   5   7    15660.45    14704.75    494.35 o
  15   5   7      588.41      904.91    301.64 o
  16   5   7     4522.93     5178.08    377.04 o
  17   5   7     1319.54     1214.92    360.29 o
  18   5   7     5047.81     5563.51    527.86 o
  19   5   7     3550.49     3669.90    653.54 o
   0   6   7     1737.48     1399.26    167.58 o
   1   6   7    20286.63    21483.18    343.53 o
   2   6   7    73391.48    72468.02    963.56 o
   3   6   7     4762.49     7071.69    201.09 o
   4   6   7    10347.97    11755.42    251.36 o
   5   6   7    14567.34    15081.79    293.26 o
   6   6   7     2717.95     2907.43    159.20 o
   7   6   7     7636.09     8227.96    201.09 o
   8   6   7     1065.23     1256.82    159.20 o
   9   6   7     1434.01     1575.21    142.44 o
  10   6   7    25320.40    23267.86    427.32 o
  11   6   7        5.85      125.68    217.85 o
  12   6   7     5082.84     5186.46    326.77 o
  13   6   7      113.01      134.06    268.12 o
  14   6   7     5576.80     5446.20    360.29 o
  15   6   7     2700.29     3108.53    502.73 o
  16   6   7     3273.16     3946.40    402.18 o
  17   6   7     2801.99     3326.37    402.18 o
  18   6   7     2181.89     2656.07    485.97 o
  19   6   7      616.73      444.08    377.04 o
   1   7   7    29401.16    27205.88    393.80 o
   2   7   7    33982.40    29803.30    469.21 o
   3   7   7       73.09      385.42    167.58 o
   4   7   7    18175.20    18651.15    335.15 o
   5   7   7     1705.66     2027.66    150.82 o
   6   7   7     8928.92     8479.32    226.23 o
   7   7   7    11052.15    10900.79    259.74 o
   8   7   7     1965.63     2010.91    142.44 o
   9   7   7     8184.92     7708.47    242.98 o
  10   7   7    19421.59    19003.06    519.48 o
  11   7   7       13.50     -150.82    217.85 o
  12   7   7    13604.72    13204.95    485.97 o
  13   7   7     9076.54     9886.95    460.83 o
  14   7   7    19685.33    20838.01    687.06 o
  15   7   7       38.27     -402.18    402.18 o
  16   7   7     1602.69     1524.94    402.18 o
  17   7   7       14.00       67.03    368.67 o
  18   7   7    19913.40    21189.92    762.47 o
  19   7   7      855.11      896.53    435.70 o
   0   8   7    25859.28    23209.21    502.73 o
   1   8   7    13790.24    12199.50    242.98 o
   2   8   7     1426.45      879.77    117.30 o
   3   8   7    27426.97    26476.93    435.70 o
   4   8   7     9601.87     9015.56    385.42 o
   5   8   7     2432.63     2178.48    217.85 o
   6   8   7    15186.79    17126.21    318.39 o
   7   8   7    17383.12    17938.96    343.53 o
   8   8   7    12168.37    12308.42    326.77 o
   9   8   7      807.17      762.47    175.95 o
  10   8   7       44.06     -108.92    217.85 o
  11   8   7     2514.39     2161.72    310.01 o
  12   8   7     7101.37     6267.32    435.70 o
  13   8   7      569.74      703.82    284.88 o
  14   8   7    15150.46    14587.45    586.51 o
  15   8   7      132.07      217.85    310.01 o
  16   8   7    13135.86    13263.60    603.27 o
  17   8   7      636.11       16.76    301.64 o
  18   8   7     2378.87     1918.74    653.54 o
  19   8   7      987.85     1876.85    586.51 o
   1   9   7     8006.41     7406.84    192.71 o
   2   9   7     2130.21     3133.66    150.82 o
   3   9   7      606.88     1072.48    167.58 o
   4   9   7       99.85      226.23    142.44 o
   5   9   7    18653.96    18533.85    410.56 o
   6   9   7    15089.28    15559.38    360.29 o
   7   9   7     4117.73     3736.93    242.98 o
   8   9   7      182.52      485.97    167.58 o
   9   9   7     4042.24     3921.27    242.98 o
  10   9   7     6110.90     5990.82    360.29 o
  11   9   7     2432.89     2882.30    301.64 o
  12   9   7     1653.08     1659.00    469.21 o
  13   9   7        7.00      377.04    360.29 o
  14   9   7      339.93      175.95    418.94 o
  15   9   7     3172.94     3452.05    452.45 o
  16   9   7     1566.74      913.29    343.53 o
  17   9   7      500.24     1072.48    393.80 o
  18   9   7      163.50       33.52    477.59 o
  19   9   7     3304.70     2723.10    645.17 o
   0  10   7    56914.16    62011.31   1164.65 o
   1  10   7     6252.55     7716.85    209.47 o
   2  10   7       11.62      310.01    134.06 o
   3  10   7    21746.26    21173.16    335.15 o
   4  10   7     6550.10     5136.19    242.98 o
   5  10   7    16178.03    17955.71    410.56 o
   6  10   7      488.07      326.77    175.95 o
   7  10   7      110.60      242.98    209.47 o
   8  10   7     3521.60     3359.89    310.01 o
   9  10   7    12625.26    12802.77    385.42 o
  10  10   7    11579.77    10917.54    360.29 o
  11  10   7       48.14       16.76    242.98 o
  12  10   7     5547.27     6108.13    536.24 o
  13  10   7      851.97      167.58    335.15 o
  14  10   7      724.95       25.14    343.53 o
  15  10   7      117.42        0.00    460.83 o
  16  10   7     1114.16     1416.01    427.32 o
  17  10   7     6407.93     6560.58    494.35 o
  18  10   7    12762.49    11998.40    553.00 o
   1  11   7    20460.90    21064.24    351.91 o
   2  11   7   179008.05   176632.94   2010.91 o
   3  11   7     4356.26     5337.28    159.20 o
   4  11   7     4982.25     4566.43    192.71 o
   5  11   7    15070.39    16791.06    410.56 o
   6  11   7     3301.09     3376.65    242.98 o
   7  11   7     4766.50     5395.93    259.74 o
   8  11   7     5358.74     5664.05    284.88 o
   9  11   7       11.22      184.33    184.33 o
  10  11   7      411.48      997.07    393.80 o
  11  11   7    17719.53    18031.12    536.24 o
  12  11   7    12157.26    11822.45    502.73 o
  13  11   7        2.91     -293.26    293.26 o
  14  11   7      423.38      888.15    368.67 o
  15  11   7    11214.81    10532.12    494.35 o
  16  11   7    13338.53    13565.24    586.51 o
  17  11   7     2002.63      879.77    310.01 o
  18  11   7       61.92     -343.53    343.53 o
   0  12   7    73528.74    74529.20   1315.47 o
   1  12   7     1238.20     1633.86    142.44 o
   2  12   7    20302.26    19765.53    326.77 o
   3  12   7      490.16        0.00    167.58 o
   4  12   7    20180.15    19589.57    435.70 o
   5  12   7      904.91     1013.83    201.09 o
   6  12   7    17465.71    16883.23    427.32 o
   7  12   7     1081.55     1315.47    192.71 o
   8  12   7      849.55     1265.19    209.47 o
   9  12   7     3038.26     2371.19    293.26 o
  10  12   7    11358.28    12610.06    477.59 o
  11  12   7      374.12      511.11    310.01 o
  12  12   7      462.24      343.53    259.74 o
  13  12   7     5268.41     5705.95    469.21 o
  14  12   7     1988.21     1022.21    377.04 o
  15  12   7       25.86      159.20    402.18 o
  16  12   7      162.60      -67.03    318.39 o
  17  12   7     5195.77     6669.50    527.86 o
  18  12   7     6709.14     7180.61    544.62 o
   1  13   7      207.58      100.55    159.20 o
   2  13   7     8752.90     9250.17    217.85 o
   3  13   7      371.18       25.14    142.44 o
   4  13   7    49804.56    50214.00    787.60 o
   5  13   7    31951.55    31118.77    578.14 o
   6  13   7    11920.53    10850.51    360.29 o
   7  13   7     6800.75     6820.32    351.91 o
   8  13   7       52.79     -159.20    234.61 o
   9  13   7      164.45      276.50    293.26 o
  10  13   7    13494.32    13213.33    527.86 o
  11  13   7      862.23     1114.38    259.74 o
  12  13   7      155.99      544.62    276.50 o
  13  13   7        0.84      -83.79    402.18 o
  14  13   7     2082.29     2605.80    444.08 o
  15  13   7      125.31        8.38    351.91 o
  16  13   7       42.64       83.79    502.73 o
  17  13   7       37.69     -150.82    385.42 o
   0  14   7    16039.11    16145.90    536.24 o
   1  14   7      445.99      494.35    159.20 o
   2  14   7    13835.46    13942.28    310.01 o
   3  14   7        1.41      -67.03    150.82 o
   4  14   7       14.90      142.44    175.95 o
   5  14   7     6394.78     5890.28    318.39 o
   6  14   7     6544.74     6552.20    368.67 o
   7  14   7       32.51      377.04    351.91 o
   8  14   7      825.40      787.60    268.12 o
   9  14   7     2684.07     2899.06    318.39 o
  10  14   7      140.77      737.33    502.73 o
  11  14   7     2766.72     3066.63    494.35 o
  12  14   7     3600.31     2966.09    377.04 o
  13  14   7      992.80      636.79    335.15 o
  14  14   7      723.91      896.53    385.42 o
  15  14   7        3.44      117.30    368.67 o
  16  14   7       69.98      209.47    502.73 o
  17  14   7      121.56     1591.97    494.35 o
   1  15   7       10.28      259.74    159.20 o
   2  15   7     6943.33     6242.19    368.67 o
   3  15   7      368.92      779.23    175.95 o
   4  15   7     3394.91     3368.27    351.91 o
   5  15   7       21.44     -117.30    226.23 o
   6  15   7     1283.03      812.74    310.01 o
   7  15   7     5808.59     6242.19    385.42 o
   8  15   7        4.38      209.47    326.77 o
   9  15   7     4316.07     4390.48    360.29 o
  10  15   7     7323.51     7054.93    452.45 o
  11  15   7     1185.13     1399.26    326.77 o
  12  15   7     3369.14     4809.42    628.41 o
  13  15   7       20.97      695.44    351.91 o
  14  15   7       99.22      335.15    377.04 o
  15  15   7     1309.75     1181.41    377.04 o
  16  15   7        3.78      201.09    427.32 o
   0  16   7    16778.52    16539.70    494.35 o
   1  16   7     3372.07     3569.36    209.47 o
   2  16   7        1.51      142.44    242.98 o
   3  16   7       29.37      234.61    184.33 o
   4  16   7    11985.60    12367.07    410.56 o
   5  16   7      141.15      201.09    284.88 o
   6  16   7       19.76      519.48    259.74 o
   7  16   7       74.63     -251.36    251.36 o
   8  16   7     5828.87     5915.41    435.70 o
   9  16   7     9513.66     9468.02    511.11 o
  10  16   7    17851.09    17888.68    653.54 o
  11  16   7      669.12      335.15    259.74 o
  12  16   7     5245.49     4801.04    519.48 o
  13  16   7    17101.35    14872.32    678.68 o
  14  16   7    20909.65    20201.22    712.20 o
  15  16   7       36.46     -184.33    402.18 o
  16  16   7      811.83      854.63    519.48 o
   1  17   7      651.29      770.85    209.47 o
   2  17   7    10128.28    10565.63    301.64 o
   3  17   7     1006.17     1214.92    293.26 o
   4  17   7       32.81      754.09    268.12 o
   5  17   7     2773.42     2714.72    259.74 o
   6  17   7       80.50     -310.01    318.39 o
   7  17   7    14525.47    15190.72    745.71 o
   8  17   7     1564.94     2019.28    318.39 o
   9  17   7     1569.18     1575.21    326.77 o
  10  17   7     8373.20     8144.17    444.08 o
  11  17   7     8494.64     7281.15    393.80 o
  12  17   7    18234.76    17880.30    703.82 o
  13  17   7     3141.24     2823.65    402.18 o
  14  17   7     3868.54     3862.61    444.08 o
  15  17   7     9461.09     9543.42    561.38 o
   0  18   7     6632.87     5940.55    402.18 o
   1  18   7     6816.01     7792.26    326.77 o
   2  18   7       39.98       50.27    251.36 o
   3  18   7    24508.63    24566.57    502.73 o
   4  18   7       38.03      217.85    217.85 o
   5  18   7    16409.03    15969.94    427.32 o
   6  18   7      257.41      318.39    251.36 o
   7  18   7     5255.54     4214.52    377.04 o
   8  18   7       20.55       50.27    335.15 o
   9  18   7    22011.90    21793.19    661.92 o
  10  18   7      330.15      636.79    460.83 o
  11  18   7       70.19     -242.98    310.01 o
  12  18   7     8581.65     8378.77    460.83 o
  13  18   7     3001.27     2170.10    561.38 o
  14  18   7     2270.00     2329.30    351.91 o
  15  18   7      923.00      125.68    318.39 o
   1  19   7     2339.23     2379.57    293.26 o
   2  19   7    13865.28    13607.13    536.24 o
   3  19   7     2531.25     3142.04    326.77 o
   4  19   7     1552.46     1147.89    310.01 o
   5  19   7     3550.97     3736.93    276.50 o
   6  19   7     4891.24     4465.89    318.39 o
   7  19   7       14.18     -167.58    242.98 o
   8  19   7      572.25      284.88    343.53 o
   9  19   7       56.21       33.52    594.89 o
  10  19   7     5802.15     4834.55    377.04 o
  11  19   7      593.88      184.33    318.39 o
  12  19   7     5765.89     5605.40    620.03 o
  13  19   7     2776.40     1717.65    360.29 o
  14  19   7     1926.33     1851.71    829.50 o
   0  20   7     9150.44     9166.38    603.27 o
   1  20   7      158.78     -117.30    343.53 o
   2  20   7      144.27      469.21    301.64 o
   3  20   7     1317.88      896.53    469.21 o
   4  20   7      396.42      628.41    310.01 o
   5  20   7      761.38      988.70    259.74 o
   6  20   7     1690.41     1659.00    276.50 o
   7  20   7      274.46      150.82    268.12 o
   8  20   7      125.99      687.06    293.26 o
   9  20   7       61.94      318.39    368.67 o
  10  20   7     2203.08     1583.59    569.76 o
  11  20   7      269.45      259.74    326.77 o
  12  20   7     1696.42     1885.22    351.91 o
  13  20   7      286.95      -16.76    737.33 o
   1  21   7      710.42      477.59    368.67 o
   2  21   7     1092.14      494.35    351.91 o
   3  21   7     1264.40     1214.92    326.77 o
   4  21   7      266.00      385.42    234.61 o
   5  21   7      156.74      636.79    444.08 o
   6  21   7      383.90      201.09    310.01 o
   7  21   7      475.07      385.42    293.26 o
   8  21   7     4982.59     4884.83    351.91 o
   9  21   7      691.34      728.95    502.73 o
  10  21   7     1667.11      494.35    259.74 o
  11  21   7     1979.82      695.44    661.92 o
  12  21   7     2675.33     2639.31    661.92 o
  13  21   7     1019.88     1583.59    720.57 o
   0  22   7     3527.47     3628.01    787.60 o
   1  22   7      570.15      268.12    377.04 o
   2  22   7       15.99      737.33    343.53 o
   3  22   7     2544.45     2178.48    301.64 o
   4  22   7     2778.70     3870.99    578.14 o
   5  22   7     3108.40     3041.50    351.91 o
   6  22   7     6778.92     5546.75    418.94 o
   7  22   7      183.25      511.11    368.67 o
   8  22   7     2394.38     1985.77    318.39 o
   9  22   7       35.38     -259.74    385.42 o
  10  22   7     5149.15     4801.04    410.56 o
  11  22   7      449.13     -276.50    427.32 o
  12  22   7     1608.59     2304.16    351.91 o
   1  23   7      112.60       75.41    594.89 o
   2  23   7     5793.07     6108.13    578.14 o
   3  23   7     6874.85     6979.52    527.86 o
   4  23   7       45.17      494.35    326.77 o
   5  23   7      631.11      117.30    452.45 o
   6  23   7       68.23      578.14    511.11 o
   7  23   7    11522.38    11127.01    561.38 o
   8  23   7     4192.04     4734.01    695.44 o
   9  23   7       13.39      150.82    444.08 o
  10  23   7      377.85      812.74    553.00 o
  11  23   7      211.46     1575.21    435.70 o
   0  24   7     3141.04     3611.25    703.82 o
   1  24   7     4236.38     4532.92    519.48 o
   2  24   7        0.19     -385.42    385.42 o
   3  24   7       26.73      578.14    603.27 o
   4  24   7    10706.46    12291.66    695.44 o
   5  24   7     6445.83     7331.43    553.00 o
   6  24   7      142.65      469.21   1005.45 o
   7  24   7      583.80      854.63    477.59 o
   8  24   7    10803.82    10624.29    611.65 o
   9  24   7     1711.45     1005.45    745.71 o
  10  24   7     5017.09     4273.17    645.17 o
   1  25   7     2249.26     1248.44    418.94 o
   2  25   7     2437.36     1767.92    687.06 o
   3  25   7     3568.04     4792.66    980.32 o
   4  25   7      839.79     2932.57    837.88 o
   5  25   7      225.50      318.39    527.86 o
   6  25   7     2781.63     3175.56    527.86 o
   7  25   7    12810.57    13230.08   1558.45 o
   8  25   7     2557.79     3284.48   1097.62 o
   0  26   7     3674.75     6124.88    863.01 o
   1  26   7      201.67      938.42    485.97 o
   2  26   7     1680.99     1700.89    620.03 o
   3  26   7       88.11      997.07    469.21 o
   4  26   7     1049.36     1776.30    578.14 o
   5  26   7     2510.70     4323.45   1281.95 o
   6  26   7        2.49     2069.56    754.09 o
   1  27   7       71.56     1223.30    628.41 o
   2  27   7       65.38     1508.18    502.73 o
   3  27   7       49.84      846.26    603.27 o
   4  27   7     5722.47     7105.20    795.98 o
   0   0   8    67278.05    77897.47   2010.91 o
   1   0   8    87442.03    92384.37   1667.38 o
   2   0   8     1334.63     1332.23    142.44 o
   3   0   8    43293.11    47490.89    829.50 o
   4   0   8    74733.07    75442.48   1466.29 o
   5   0   8   196456.28   195845.47   3963.16 o
   6   0   8    56371.57    53087.91   1223.30 o
   7   0   8    20348.40    17126.21    511.11 o
   8   0   8     6092.68     6460.04    335.15 o
   9   0   8    17663.63    18441.68    519.48 o
  10   0   8      262.26      318.39    259.74 o
  11   0   8      279.85      175.95    310.01 o
  12   0   8    17208.42    18274.11    611.65 o
  13   0   8      910.29      276.50    310.01 o
  14   0   8     5257.15     5529.99    402.18 o
  15   0   8     1262.75     1013.83    427.32 o
  16   0   8     3511.42     3938.02    477.59 o
  17   0   8    44162.36    46921.14   1198.16 o
  18   0   8    17787.92    18131.67   1491.42 o
  19   0   8    23240.55    28521.35   2647.69 o
  20   0   8       54.93     2773.37    821.12 o
   1   1   8     5654.36     9132.86    217.85 o
   2   1   8    16877.46    18533.85    326.77 o
   3   1   8     9021.06     9769.65    201.09 o
   4   1   8      654.38      259.74    175.95 o
   5   1   8    23741.39    25220.11    410.56 o
   6   1   8    32669.67    31554.46    536.24 o
   7   1   8    55593.19    60746.11    854.63 o
   8   1   8     6332.12     5102.67    226.23 o
   9   1   8     6536.33     4901.58    201.09 o
  10   1   8    18270.40    17008.91    351.91 o
  11   1   8      568.11      930.04    268.12 o
  12   1   8     5076.50     5169.70    293.26 o
  13   1   8      779.85     1223.30    226.23 o
  14   1   8     3124.52     3242.59    259.74 o
  15   1   8      424.25      519.48    284.88 o
  16   1   8     6834.85     7021.41    385.42 o
  17   1   8    17411.40    17721.11    594.89 o
  18   1   8       74.08      519.48    569.76 o
  19   1   8     4033.26     4340.21    695.44 o
  20   1   8     8938.83    10649.42   1332.23 o
   0   2   8      142.06      134.06    192.71 o
   1   2   8    16335.40    16238.06    301.64 o
   2   2   8       31.03      184.33     92.17 o
   3   2   8      585.84      108.92    117.30 o
   4   2   8    20139.91    16967.02    310.01 o
   5   2   8     2560.48     1751.16    142.44 o
   6   2   8    37776.70    38894.27    586.51 o
   7   2   8    15189.90    14855.57    318.39 o
   8   2   8     6506.63     6669.50    209.47 o
   9   2   8      550.03     1131.13    150.82 o
  10   2   8     6032.21     6015.96    226.23 o
  11   2   8     3401.82     3343.13    276.50 o
  12   2   8     8788.92     8135.79    284.88 o
  13   2   8     1544.77     1038.97    226.23 o
  14   2   8       62.83      108.92    234.61 o
  15   2   8     1249.96      879.77    268.12 o
  16   2   8     8587.75     8160.93    460.83 o
  17   2   8    15898.94    17268.65    754.09 o
  18   2   8     2503.94     2362.81    310.01 o
  19   2   8     3227.96     3142.04    787.60 o
  20   2   8     2866.18     4005.05   1055.73 o
   1   3   8     5990.00     4641.84    175.95 o
   2   3   8      205.91      452.45    251.36 o
   3   3   8        0.70      393.80    142.44 o
   4   3   8       37.17       50.27    125.68 o
   5   3   8    49731.00    55048.55    712.20 o
   6   3   8     5502.58     4063.71    184.33 o
   7   3   8     9841.13     9191.52    209.47 o
   8   3   8     4519.18     4868.07    184.33 o
   9   3   8    12923.59    12543.03    301.64 o
  10   3   8     6742.08     6770.05    226.23 o
  11   3   8     1303.18     1466.29    184.33 o
  12   3   8     2599.34     2639.31    268.12 o
  13   3   8     4828.44     5060.78    268.12 o
  14   3   8     1378.24     1633.86    226.23 o
  15   3   8      581.67      393.80    259.74 o
  16   3   8      728.67     1273.57    678.68 o
  17   3   8     5986.77     5814.87    519.48 o
  18   3   8     2567.18     2580.66    502.73 o
  19   3   8        6.27      -58.65    594.89 o
  20   3   8      632.08     1340.60    971.94 o
   0   4   8     5729.70     4239.66    234.61 o
   1   4   8     8051.56     6560.58    209.47 o
   2   4   8     4238.92     4750.77    184.33 o
   3   4   8    10840.84    14780.16    310.01 o
   4   4   8     5657.44     5069.16    201.09 o
   5   4   8      545.73     1156.27    125.68 o
   6   4   8       43.32      -33.52    100.55 o
   7   4   8       80.68      234.61    125.68 o
   8   4   8       43.96     -125.68    125.68 o
   9   4   8      238.36      594.89    167.58 o
  10   4   8      347.40      293.26    125.68 o
  11   4   8     1705.06     2195.24    192.71 o
  12   4   8     1938.73     1742.79    226.23 o
  13   4   8      877.83     1290.33    201.09 o
  14   4   8      304.17      -50.27    276.50 o
  15   4   8     1230.55     1038.97    301.64 o
  16   4   8      371.32      167.58    284.88 o
  17   4   8      493.70       83.79    594.89 o
  18   4   8      106.25     -209.47    368.67 o
  19   4   8      128.63      -67.03    519.48 o
   1   5   8    35663.11    34294.32    544.62 o
   2   5   8    39096.19    37185.00    544.62 o
   3   5   8    66365.70    69862.22    938.42 o
   4   5   8     3556.00     3996.68    159.20 o
   5   5   8     2195.96     2161.72    167.58 o
   6   5   8      375.68      217.85    108.92 o
   7   5   8    28119.31    28052.14    410.56 o
   8   5   8     7793.54     7842.53    209.47 o
   9   5   8       35.81       92.17    134.06 o
  10   5   8      579.40      687.06    175.95 o
  11   5   8    28862.15    28864.88    544.62 o
  12   5   8     7489.00     7423.59    402.18 o
  13   5   8     1916.89     1256.82    326.77 o
  14   5   8      320.22      611.65    234.61 o
  15   5   8     7963.98     7909.56    435.70 o
  16   5   8       19.76      502.73    310.01 o
  17   5   8     1817.49     2295.78    393.80 o
  18   5   8     1231.04      821.12    410.56 o
  19   5   8      807.55     1457.91    385.42 o
   0   6   8    17488.59    20067.17    502.73 o
   1   6   8    33455.58    34654.61    494.35 o
   2   6   8     1558.23     2781.75    184.33 o
   3   6   8      278.19      134.06    117.30 o
   4   6   8       92.66      326.77    100.55 o
   5   6   8     9237.78    10607.53    251.36 o
   6   6   8     2065.02     2790.13    159.20 o
   7   6   8     3370.45     3887.75    159.20 o
   8   6   8    13585.46    14704.75    284.88 o
   9   6   8    78987.77    82321.46   1022.21 o
  10   6   8     9914.17     9803.17    318.39 o
  11   6   8       21.65      578.14    561.38 o
  12   6   8        0.51     -209.47    268.12 o
  13   6   8     1829.20     2304.16    377.04 o
  14   6   8    14816.55    14972.87    527.86 o
  15   6   8     1452.63     1692.51    360.29 o
  16   6   8      295.68     -159.20    276.50 o
  17   6   8      728.92      720.57    527.86 o
  18   6   8     2161.56     1801.44    410.56 o
  19   6   8      186.93      620.03    636.79 o
   1   7   8      274.28       75.41    100.55 o
   2   7   8     3762.00     2295.78    150.82 o
   3   7   8    17114.83    18483.58    343.53 o
   4   7   8     7493.02     6635.99    284.88 o
   5   7   8     1064.77      921.67    134.06 o
   6   7   8    35351.61    36288.48    561.38 o
   7   7   8    27542.19    28261.61    477.59 o
   8   7   8     6384.73     6258.94    209.47 o
   9   7   8      194.94      335.15    242.98 o
  10   7   8     7263.96     7289.53    335.15 o
  11   7   8    44256.75    45597.29    888.15 o
  12   7   8     9154.54     8487.70    385.42 o
  13   7   8       66.45      125.68    234.61 o
  14   7   8      819.54      921.67    310.01 o
  15   7   8    30652.64    31277.97    854.63 o
  16   7   8     2862.55     2622.56    393.80 o
  17   7   8      151.76     -326.77    326.77 o
  18   7   8       41.30     1399.26    485.97 o
  19   7   8     4606.46     5597.02    494.35 o
   0   8   8    35972.01    36548.21    703.82 o
   1   8   8    39261.07    37888.82    511.11 o
   2   8   8    10399.29     8915.02    226.23 o
   3   8   8    28872.89    27767.26    485.97 o
   4   8   8      359.48     1022.21    201.09 o
   5   8   8    26577.28    28714.06    469.21 o
   6   8   8    23436.46    25915.55    444.08 o
   7   8   8      136.52       -8.38    117.30 o
   8   8   8     1547.57     1206.54    192.71 o
   9   8   8     5365.80     5337.28    284.88 o
  10   8   8     3919.19     4189.39    268.12 o
  11   8   8        0.98      -25.14    217.85 o
  12   8   8     5498.83     5437.82    326.77 o
  13   8   8     4709.13     5764.60    444.08 o
  14   8   8       80.35      377.04    268.12 o
  15   8   8     3381.45     3108.53    343.53 o
  16   8   8    10202.14    10423.20    511.11 o
  17   8   8    14277.45    16950.26    661.92 o
  18   8   8     2007.98     1692.51    368.67 o
  19   8   8     5834.96     6418.14    871.39 o
   1   9   8    17239.99    17176.49    301.64 o
   2   9   8     1434.69     1508.18    142.44 o
   3   9   8     3174.40     3301.24    167.58 o
   4   9   8       19.15      201.09    175.95 o
   5   9   8      642.72      586.51    209.47 o
   6   9   8     5336.36     5907.04    318.39 o
   7   9   8      848.88     1189.79    175.95 o
   8   9   8    24785.20    25136.32    494.35 o
   9   9   8     1483.33     1533.32    242.98 o
  10   9   8    11964.17    11906.24    377.04 o
  11   9   8      560.69      360.29    234.61 o
  12   9   8       82.14      201.09    460.83 o
  13   9   8     1813.64     2212.00    310.01 o
  14   9   8     1871.51     1340.60    553.00 o
  15   9   8     5040.31     6007.58    435.70 o
  16   9   8      843.58     1064.10    435.70 o
  17   9   8      498.55     1633.86    368.67 o
  18   9   8     4733.64     4876.45    561.38 o
  19   9   8     4623.13     5789.73   1374.12 o
   0  10   8    37428.74    36858.23    728.95 o
   1  10   8     1564.52      804.36    142.44 o
   2  10   8    10205.58    11797.31    251.36 o
   3  10   8      871.99      955.18    217.85 o
   4  10   8    18620.94    18977.92    410.56 o
   5  10   8      259.84      293.26    167.58 o
   6  10   8     2376.50     2270.65    318.39 o
   7  10   8     2151.15     2706.34    234.61 o
   8  10   8       77.05      368.67    175.95 o
   9  10   8      365.96      134.06    209.47 o
  10  10   8     9940.72     9585.32    377.04 o
  11  10   8        5.97       41.89    301.64 o
  12  10   8      336.48      150.82    242.98 o
  13  10   8      393.65      812.74    301.64 o
  14  10   8     3064.74     3904.51    393.80 o
  15  10   8     2254.73     2547.15    360.29 o
  16  10   8     2883.80     1952.25    502.73 o
  17  10   8     2094.33     1466.29    360.29 o
  18  10   8      404.77      192.71    527.86 o
   1  11   8     2988.84     2538.77    159.20 o
   2  11   8      234.60      -50.27    150.82 o
   3  11   8     9804.96    10021.01    293.26 o
   4  11   8    25559.20    30557.39    578.14 o
   5  11   8     3114.07     3669.90    276.50 o
   6  11   8      315.62      385.42    335.15 o
   7  11   8      497.42      544.62    268.12 o
   8  11   8      707.80      385.42    192.71 o
   9  11   8     1048.74     1357.36    368.67 o
  10  11   8       84.37      335.15    276.50 o
  11  11   8     1877.84     1818.19    293.26 o
  12  11   8      664.53      770.85    284.88 o
  13  11   8       76.21      335.15    284.88 o
  14  11   8      238.38     -201.09    343.53 o
  15  11   8      407.55      418.94    460.83 o
  16  11   8      263.52      561.38    544.62 o
  17  11   8       32.45      611.65    469.21 o
  18  11   8      135.21      578.14    385.42 o
   0  12   8    65650.38    65346.06   1181.41 o
   1  12   8    13558.54    14051.21    293.26 o
   2  12   8     8491.67     9903.71    242.98 o
   3  12   8      399.31      485.97    167.58 o
   4  12   8      144.20      561.38    268.12 o
   5  12   8     9868.95    10398.06    351.91 o
   6  12   8      694.53     1223.30    293.26 o
   7  12   8     1975.53     1558.45    242.98 o
   8  12   8      331.21      653.54    226.23 o
   9  12   8     3465.89     3979.92    318.39 o
  10  12   8     1541.20     1273.57    351.91 o
  11  12   8     1089.15      737.33    301.64 o
  12  12   8    18039.69    17142.97    628.41 o
  13  12   8    11051.57    10129.94    561.38 o
  14  12   8     3550.36     3468.81    418.94 o
  15  12   8      510.68      536.24    393.80 o
  16  12   8     1340.60     1022.21    477.59 o
  17  12   8     4011.97     2840.40    544.62 o
  18  12   8      237.05     -368.67    435.70 o
   1  13   8    18738.36    18383.03    351.91 o
   2  13   8      524.45      737.33    192.71 o
   3  13   8     4291.81     4005.05    251.36 o
   4  13   8      710.08      653.54    175.95 o
   5  13   8     1275.37     1173.03    284.88 o
   6  13   8    15898.17    16137.52    427.32 o
   7  13   8     1173.72      980.32    310.01 o
   8  13   8      273.16       -8.38    268.12 o
   9  13   8      135.61      192.71    234.61 o
  10  13   8       11.27     -217.85    226.23 o
  11  13   8    20334.90    20636.92    636.79 o
  12  13   8       38.09      -41.89    527.86 o
  13  13   8      163.68     -100.55    301.64 o
  14  13   8     3402.21     3460.43    418.94 o
  15  13   8     4718.20     5018.89    594.89 o
  16  13   8       16.77      -58.65    368.67 o
  17  13   8      608.51      988.70    452.45 o
   0  14   8     4308.44     3535.84    301.64 o
   1  14   8     6316.31     6401.38    259.74 o
   2  14   8    10750.38    10909.16    276.50 o
   3  14   8     6971.58     6007.58    276.50 o
   4  14   8     2471.94     3007.98    293.26 o
   5  14   8     3934.68     5261.87    326.77 o
   6  14   8      278.51      402.18    209.47 o
   7  14   8       35.65     -284.88    351.91 o
   8  14   8     5965.38     6049.48    435.70 o
   9  14   8    30460.14    30431.71    795.98 o
  10  14   8    26265.59    25496.61    670.30 o
  11  14   8       14.64      100.55    301.64 o
  12  14   8     6231.06     6862.22    519.48 o
  13  14   8    25736.99    26133.40    812.74 o
  14  14   8     5858.19     4876.45    536.24 o
  15  14   8      732.48      603.27    452.45 o
  16  14   8     2188.47     2371.19    645.17 o
  17  14   8       56.08      896.53    435.70 o
   1  15   8     5614.11     5546.75    226.23 o
   2  15   8      839.57      670.30    259.74 o
   3  15   8      180.26      125.68    167.58 o
   4  15   8     1413.20     1550.07    293.26 o
   5  15   8     3280.89     3602.87    242.98 o
   6  15   8     6248.37     5798.11    460.83 o
   7  15   8      172.63      821.12    293.26 o
   8  15   8     2542.30     3083.39    368.67 o
   9  15   8      375.76      653.54    519.48 o
  10  15   8     4768.20     4298.31    360.29 o
  11  15   8    24688.27    26024.47    695.44 o
  12  15   8    10019.69     9342.33    469.21 o
  13  15   8      271.39      544.62    435.70 o
  14  15   8     1596.78     1005.45    444.08 o
  15  15   8     9600.94     9040.70    485.97 o
  16  15   8       53.25      527.86    377.04 o
   0  16   8     7440.86     7147.09    393.80 o
   1  16   8        5.11      142.44    192.71 o
   2  16   8     1455.90      863.01    226.23 o
   3  16   8     3161.46     2932.57    226.23 o
   4  16   8       17.64      159.20    234.61 o
   5  16   8     2950.55     2371.19    268.12 o
   6  16   8      593.23      393.80    268.12 o
   7  16   8    10440.90    10641.04    770.85 o
   8  16   8     1185.30     1156.27    502.73 o
   9  16   8    52901.84    51881.37   1273.57 o
  10  16   8     6469.97     6384.63    452.45 o
  11  16   8       38.03      -67.03    335.15 o
  12  16   8      653.89      477.59    460.83 o
  13  16   8    36599.83    35500.87    846.26 o
  14  16   8      863.52      586.51    460.83 o
  15  16   8     1854.99      997.07    368.67 o
  16  16   8     2000.57     1231.68    460.83 o
   1  17   8     1051.42     1449.53    209.47 o
   2  17   8      153.91      343.53    259.74 o
   3  17   8     4114.41     4113.98    276.50 o
   4  17   8    13252.55    14897.46    469.21 o
   5  17   8      152.38      444.08    217.85 o
   6  17   8     4165.96     4038.57    326.77 o
   7  17   8     4936.16     4868.07    410.56 o
   8  17   8     2323.17     2739.86    435.70 o
   9  17   8      274.92      125.68    335.15 o
  10  17   8     2547.70     2924.19    469.21 o
  11  17   8     9220.06     9015.56    469.21 o
  12  17   8      827.88      770.85    310.01 o
  13  17   8       77.66     -142.44    527.86 o
  14  17   8      990.96      787.60    343.53 o
  15  17   8     4166.20     4030.19    444.08 o
   0  18   8       15.31     -201.09    276.50 o
   1  18   8     2464.87     3267.72    234.61 o
   2  18   8     4197.58     3963.16    351.91 o
   3  18   8     2229.83     2295.78    318.39 o
   4  18   8     1182.14      561.38    251.36 o
   5  18   8    12037.92    12090.57    418.94 o
   6  18   8    16650.51    14905.84    469.21 o
   7  18   8     2450.31     2220.38    368.67 o
   8  18   8      715.29      301.64    268.12 o
   9  18   8     1028.50     1189.79    284.88 o
  10  18   8      850.28      946.80    326.77 o
  11  18   8     6365.04     5705.95    611.65 o
  12  18   8     1788.56      703.82    385.42 o
  13  18   8      531.88      242.98    377.04 o
  14  18   8      133.18      628.41    485.97 o
  15  18   8       47.67      234.61    997.07 o
   1  19   8     4555.44     3653.15    326.77 o
   2  19   8      523.32     -217.85    217.85 o
   3  19   8     7772.45     8965.29    485.97 o
   4  19   8     3386.39     3544.22    268.12 o
   5  19   8     2998.41     3142.04    276.50 o
   6  19   8       67.38        8.38    234.61 o
   7  19   8    16117.13    16640.25    561.38 o
   8  19   8      340.92     -100.55    318.39 o
   9  19   8      185.69      603.27    318.39 o
  10  19   8      200.24      -25.14    284.88 o
  11  19   8     9714.27     9819.92    728.95 o
  12  19   8      824.28      242.98    435.70 o
  13  19   8     2790.19     3971.54    418.94 o
  14  19   8      488.06      167.58    427.32 o
   0  20   8    13283.29    13062.51    578.14 o
   1  20   8     8702.43     8093.90    393.80 o
   2  20   8      103.24     -150.82    393.80 o
   3  20   8     3775.72     4239.66    502.73 o
   4  20   8      405.16       50.27    234.61 o
   5  20   8      555.86      201.09    301.64 o
   6  20   8      466.29      586.51    335.15 o
   7  20   8     1452.86     1223.30    402.18 o
   8  20   8     6097.47     5044.02    377.04 o
   9  20   8      761.70     1122.76    351.91 o
  10  20   8      602.17      452.45    343.53 o
  11  20   8      851.46      435.70    460.83 o
  12  20   8     1487.45      653.54    444.08 o
  13  20   8     2047.76     2488.50    494.35 o
   1  21   8     9702.66    10867.27    519.48 o
   2  21   8       26.75      527.86    318.39 o
   3  21   8    12168.29    12333.56    485.97 o
   4  21   8     2924.57     2731.48    335.15 o
   5  21   8      249.85     -142.44    293.26 o
   6  21   8       21.81      184.33    284.88 o
   7  21   8     1275.73     1089.24    427.32 o
   8  21   8     7569.53     7147.09    586.51 o
   9  21   8        1.93      117.30    477.59 o
  10  21   8       34.72      259.74    402.18 o
  11  21   8     3799.02     4365.34    578.14 o
  12  21   8      144.71     1047.35    812.74 o
  13  21   8      961.54     2144.97   1072.48 o
   0  22   8       14.01     -527.86    527.86 o
   1  22   8     9927.25    12082.19    553.00 o
   2  22   8       82.01      201.09    511.11 o
   3  22   8     2896.99     3644.77    444.08 o
   4  22   8      355.40     -201.09    368.67 o
   5  22   8     7374.97     6217.05    536.24 o
   6  22   8       97.02     -125.68    410.56 o
   7  22   8     5487.51     5974.07    527.86 o
   8  22   8      260.32      -41.89    259.74 o
   9  22   8     4580.80     3988.30    343.53 o
  10  22   8     1069.95      854.63    318.39 o
  11  22   8       47.89      234.61    360.29 o
  12  22   8      376.97      896.53    586.51 o
   1  23   8     1872.27     1885.22    410.56 o
   2  23   8       36.49      536.24    485.97 o
   3  23   8      153.40      913.29    360.29 o
   4  23   8      649.75       -8.38    511.11 o
   5  23   8     8740.08     8889.88    553.00 o
   6  23   8      963.32      301.64    569.76 o
   7  23   8     1716.80     1483.04    418.94 o
   8  23   8        0.01       92.17    393.80 o
   9  23   8     2195.77     3544.22    402.18 o
  10  23   8     3046.86     3292.86    444.08 o
  11  23   8     1060.91     3912.89   1265.19 o
   0  24   8      352.68       33.52    804.36 o
   1  24   8     5724.49     5714.32    594.89 o
   2  24   8        2.88      712.20    712.20 o
   3  24   8       97.14      946.80    377.04 o
   4  24   8      512.34      620.03    636.79 o
   5  24   8      730.12      854.63    444.08 o
   6  24   8     1589.32     1265.19    393.80 o
   7  24   8     1229.99      879.77    335.15 o
   8  24   8     3408.53     4030.19    653.54 o
   9  24   8     1141.96       50.27    578.14 o
   1  25   8      207.81      645.17    485.97 o
   2  25   8      995.80      971.94    527.86 o
   3  25   8       93.96      787.60    502.73 o
   4  25   8      785.94     1072.48    645.17 o
   5  25   8      262.93     -485.97    485.97 o
   6  25   8       23.31      569.76    427.32 o
   7  25   8      218.83     2354.44    846.26 o
   8  25   8     3071.96     4005.05    653.54 o
   0  26   8     2536.22     3250.96    896.53 o
   1  26   8       66.47      703.82    653.54 o
   2  26   8      954.64      997.07    720.57 o
   3  26   8     1894.87     3083.39    871.39 o
   4  26   8     1426.06     1935.50   1483.04 o
   5  26   8     4075.39     3460.43    653.54 o
   6  26   8       15.44      -75.41    620.03 o
   1  27   8     2208.77     2681.21   1156.27 o
   2  27   8     4098.86     4055.33    611.65 o
   3  27   8     2736.16     2756.62   1323.85 o
   1   1   9     5371.23     5018.89    150.82 o
   2   1   9    25297.38    23787.34    377.04 o
   3   1   9    37082.55    36405.77    494.35 o
   4   1   9    20984.60    21449.66    335.15 o
   5   1   9    13219.62    12073.81    259.74 o
   6   1   9    42718.01    42949.60    636.79 o
   7   1   9    50070.65    48136.06    762.47 o
   8   1   9    28209.71    28135.93    527.86 o
   9   1   9     1147.74     1298.71    184.33 o
  10   1   9     7761.77     7901.18    276.50 o
  11   1   9     4901.16     4398.86    284.88 o
  12   1   9      140.68      159.20    167.58 o
  13   1   9      776.11      636.79    209.47 o
  14   1   9     2075.30     2672.83    259.74 o
  15   1   9     6570.04     5965.69    284.88 o
  16   1   9        9.43      284.88    209.47 o
  17   1   9     5058.46     4725.63    368.67 o
  18   1   9      107.97      829.50    335.15 o
  19   1   9     4987.13     5052.40    477.59 o
  20   1   9      365.92     -301.64    502.73 o
   0   2   9     9395.06     7926.32    335.15 o
   1   2   9    19069.77    22404.84    360.29 o
   2   2   9    13367.75    14051.21    259.74 o
   3   2   9      929.11      259.74    117.30 o
   4   2   9     5014.44     5370.79    192.71 o
   5   2   9    50719.88    51588.11    728.95 o
   6   2   9    17547.83    20125.82    368.67 o
   7   2   9     3413.14     4599.95    217.85 o
   8   2   9     5025.13     5488.10    217.85 o
   9   2   9    20446.15    19949.86    410.56 o
  10   2   9    13622.56    13649.02    335.15 o
  11   2   9     3210.32     2957.71    209.47 o
  12   2   9     1423.30     1625.48    242.98 o
  13   2   9     4191.39     3493.95    234.61 o
  14   2   9     3465.43     3477.19    242.98 o
  15   2   9      185.43       25.14    201.09 o
  16   2   9     2422.25     2404.71    293.26 o
  17   2   9    20026.19    19874.45    594.89 o
  18   2   9     2917.77     2572.28    343.53 o
  19   2   9     5093.99     5354.04    854.63 o
   1   3   9     1186.85     1474.66    226.23 o
   2   3   9    26168.14    27172.37    460.83 o
   3   3   9    63524.50    61894.01    997.07 o
   4   3   9     6376.75     7289.53    226.23 o
   5   3   9       16.56      201.09    142.44 o
   6   3   9        0.65       67.03    108.92 o
   7   3   9    56424.44    59372.00    787.60 o
   8   3   9    11871.39    10682.94    251.36 o
   9   3   9     4305.11     4088.84    192.71 o
  10   3   9     1427.04     1457.91    217.85 o
  11   3   9     5114.19     5395.93    251.36 o
  12   3   9    17030.20    16355.37    377.04 o
  13   3   9      113.84      393.80    343.53 o
  14   3   9      165.85      527.86    251.36 o
  15   3   9    15411.63    16321.85    536.24 o
  16   3   9     4427.15     3636.39    318.39 o
  17   3   9     6850.67     6359.49    494.35 o
  18   3   9      456.54      603.27    477.59 o
  19   3   9    15302.62    16447.53    670.30 o
   0   4   9   179702.33   172292.73   3301.24 o
   1   4   9    39321.10    32233.15    519.48 o
   2   4   9      925.67      720.57    201.09 o
   3   4   9    34202.57    35752.23    578.14 o
   4   4   9      227.69      192.71    134.06 o
   5   4   9    74223.02    69946.01    946.80 o
   6   4   9      148.26      301.64    159.20 o
   7   4   9     2747.60     1801.44    142.44 o
   8   4   9     2194.05     2027.66    142.44 o
   9   4   9   101188.69   102514.31   1298.71 o
  10   4   9     8205.69     8110.65    284.88 o
  11   4   9     3664.04     3904.51    226.23 o
  12   4   9     4480.20     5169.70    326.77 o
  13   4   9    15927.95    16263.20    494.35 o
  14   4   9     2644.74     2203.62    393.80 o
  15   4   9    16528.55    16740.79    544.62 o
  16   4   9      402.94      301.64    544.62 o
  17   4   9     9044.79     8630.14    561.38 o
  18   4   9      159.09      209.47    343.53 o
  19   4   9    11397.15    13464.69   1080.86 o
   1   5   9     1855.57     3167.18    226.23 o
   2   5   9    17309.21    16724.03    343.53 o
   3   5   9     8065.95     6150.02    217.85 o
   4   5   9       97.68      217.85    175.95 o
   5   5   9    20913.86    20595.03    410.56 o
   6   5   9     8752.09     8429.05    209.47 o
   7   5   9    86442.98    87742.52   1106.00 o
   8   5   9       11.90      100.55    134.06 o
   9   5   9       84.90      -67.03    150.82 o
  10   5   9     8034.04     9250.17    293.26 o
  11   5   9    19005.88    18751.70    469.21 o
  12   5   9     6538.05     7289.53    351.91 o
  13   5   9      192.25      494.35    259.74 o
  14   5   9     2441.65     2237.13    444.08 o
  15   5   9    10704.99     9384.23    410.56 o
  16   5   9     2747.72     3334.75    360.29 o
  17   5   9      170.93      -67.03    368.67 o
  18   5   9      430.09      293.26    326.77 o
  19   5   9     1911.74     1348.98    678.68 o
   0   6   9     6571.37     6510.31    293.26 o
   1   6   9      503.51      553.00    134.06 o
   2   6   9     1416.12     2010.91    142.44 o
   3   6   9    34989.77    37855.30    561.38 o
   4   6   9      375.65      569.76    217.85 o
   5   6   9     4684.83     4005.05    184.33 o
   6   6   9    15302.24    16824.58    335.15 o
   7   6   9     8302.04     8286.61    242.98 o
   8   6   9        9.01      167.58    134.06 o
   9   6   9    13755.38    14495.28    318.39 o
  10   6   9     2772.20     2714.72    259.74 o
  11   6   9     3025.38     3091.77    268.12 o
  12   6   9     1058.37     1156.27    234.61 o
  13   6   9     2237.97     2882.30    318.39 o
  14   6   9        4.28      -58.65    242.98 o
  15   6   9     2603.74     2966.09    301.64 o
  16   6   9     1173.36     1382.50    444.08 o
  17   6   9     4022.93     3234.21    377.04 o
  18   6   9       97.99     1013.83    435.70 o
  19   6   9       29.86     1382.50    720.57 o
   1   7   9       80.14       33.52    117.30 o
   2   7   9     7975.96     7917.94    217.85 o
   3   7   9    13442.77    10682.94    251.36 o
   4   7   9    47734.03    47080.33    678.68 o
   5   7   9    19762.81    19815.80    360.29 o
   6   7   9    11481.01    10624.29    259.74 o
   7   7   9     1538.80     1089.24    150.82 o
   8   7   9     5148.07     5613.78    251.36 o
   9   7   9    11397.84    11763.80    410.56 o
  10   7   9      182.73      259.74    259.74 o
  11   7   9      206.92     -142.44    276.50 o
  12   7   9        0.03     -259.74    259.74 o
  13   7   9     8387.68     8462.56    410.56 o
  14   7   9      387.82      100.55    343.53 o
  15   7   9     4579.49     4650.22    435.70 o
  16   7   9      113.91      569.76    385.42 o
  17   7   9     7392.81     7138.72    527.86 o
  18   7   9      488.35     1147.89    745.71 o
  19   7   9       55.44      511.11    402.18 o
   0   8   9      831.96      687.06    217.85 o
   1   8   9      942.69      787.60    159.20 o
   2   8   9    14297.80    13255.22    284.88 o
   3   8   9      810.23     1156.27    134.06 o
   4   8   9      526.49      435.70    159.20 o
   5   8   9     1374.71     1147.89    134.06 o
   6   8   9     6256.19     5421.07    192.71 o
   7   8   9    25538.88    24290.07    494.35 o
   8   8   9       97.05      594.89    209.47 o
   9   8   9      232.61      770.85    242.98 o
  10   8   9        0.69      -92.17    201.09 o
  11   8   9      550.14      192.71    242.98 o
  12   8   9      543.76      569.76    284.88 o
  13   8   9     1454.53     1147.89    284.88 o
  14   8   9      510.67      888.15    301.64 o
  15   8   9     5439.73     5303.76    418.94 o
  16   8   9     1148.44     1541.69    335.15 o
  17   8   9      570.19      762.47    360.29 o
  18   8   9      636.40      351.91    393.80 o
  19   8   9      346.92      184.33   1122.76 o
   1   9   9    95883.57    89569.10   1072.48 o
   2   9   9     6774.90     7691.72    226.23 o
   3   9   9    43835.34    41701.16    628.41 o
   4   9   9    22557.36    20854.77    377.04 o
   5   9   9    12955.76    12207.87    343.53 o
   6   9   9     2742.52     3736.93    226.23 o
   7   9   9     1054.68     1273.57    209.47 o
   8   9   9      234.39      -67.03    276.50 o
   9   9   9    13560.36    13355.77    402.18 o
  10   9   9     2153.58     1826.57    259.74 o
  11   9   9    10343.44     9752.89    418.94 o
  12   9   9      255.99      360.29    293.26 o
  13   9   9     9653.98     8596.62    519.48 o
  14   9   9      136.14      159.20    418.94 o
  15   9   9     1707.66     2270.65    418.94 o
  16   9   9     1021.44      134.06    393.80 o
  17   9   9    17266.28    19086.85    779.23 o
  18   9   9      561.64     1499.80    594.89 o
   0  10   9      443.32      645.17    150.82 o
   1  10   9   149688.20   148187.00   1709.27 o
   2  10   9     2040.48     1307.09    134.06 o
   3  10   9    15709.02    15048.28    318.39 o
   4  10   9    23404.30    24977.13    435.70 o
   5  10   9     9368.16    10749.97    402.18 o
   6  10   9       18.12      226.23    234.61 o
   7  10   9     2210.59     2002.53    276.50 o
   8  10   9    12933.11    12534.65    427.32 o
   9  10   9      626.38      670.30    318.39 o
  10  10   9     8196.47     7733.61    410.56 o
  11  10   9        3.79      301.64    276.50 o
  12  10   9      576.05      368.67    343.53 o
  13  10   9    21416.90    22203.75    728.95 o
  14  10   9    12988.79    12417.34    578.14 o
  15  10   9     7625.06     7574.41    536.24 o
  16  10   9        4.46     -293.26    351.91 o
  17  10   9     9272.01     8864.74    561.38 o
  18  10   9      369.29      812.74    485.97 o
   1  11   9    31155.33    33732.95    485.97 o
   2  11   9     3294.83     4189.39    167.58 o
   3  11   9     2395.70     1700.89    159.20 o
   4  11   9    12216.87    12182.74    351.91 o
   5  11   9      122.51      368.67    209.47 o
   6  11   9     1341.91     1080.86    268.12 o
   7  11   9     6554.15     6351.11    335.15 o
   8  11   9     2605.83     2513.63    284.88 o
   9  11   9       43.29       75.41    217.85 o
  10  11   9     7091.69     7155.47    460.83 o
  11  11   9    30524.53    30104.94    728.95 o
  12  11   9      629.43      293.26    293.26 o
  13  11   9      104.71      251.36    335.15 o
  14  11   9     2037.68     2580.66    410.56 o
  15  11   9    14575.14    13238.46    670.30 o
  16  11   9     2841.32     3720.18    485.97 o
  17  11   9     1200.67      770.85    444.08 o
  18  11   9      114.02     1156.27    846.26 o
   0  12   9    17008.53    17268.65    469.21 o
   1  12   9    32272.77    32450.99    485.97 o
   2  12   9     5520.88     5136.19    192.71 o
   3  12   9    29541.84    32107.46    561.38 o
   4  12   9     4967.10     5211.60    259.74 o
   5  12   9    10977.43     9736.14    335.15 o
   6  12   9     3178.85     2982.84    242.98 o
   7  12   9     3492.98     3971.54    293.26 o
   8  12   9      654.07     1357.36    427.32 o
   9  12   9    10746.14    10582.39    502.73 o
  10  12   9      552.29      150.82    293.26 o
  11  12   9     2950.79     3879.37    310.01 o
  12  12   9     2171.64     2362.81    377.04 o
  13  12   9    24455.76    24641.97    787.60 o
  14  12   9     6621.72     6074.61    527.86 o
  15  12   9     6604.43     6929.25    536.24 o
  16  12   9      321.12      988.70    393.80 o
  17  12   9     1144.97      326.77    385.42 o
   1  13   9    57379.50    58274.38    770.85 o
   2  13   9        6.03     -108.92    142.44 o
   3  13   9     1209.25     1173.03    301.64 o
   4  13   9     4155.21     3820.72    251.36 o
   5  13   9    25620.05    26510.44    553.00 o
   6  13   9       18.08     -217.85    217.85 o
   7  13   9       65.07       33.52    226.23 o
   8  13   9     1260.58     1256.82    360.29 o
   9  13   9     5207.45     5136.19    385.42 o
  10  13   9     3087.46     2178.48    310.01 o
  11  13   9    18240.43    17838.41    561.38 o
  12  13   9      185.50      284.88    259.74 o
  13  13   9     5503.05     5806.49    586.51 o
  14  13   9     3264.29     3435.30    377.04 o
  15  13   9     3900.20     3628.01    494.35 o
  16  13   9        1.38      569.76    377.04 o
  17  13   9     3100.05     3142.04    837.88 o
   0  14   9     3533.11     3150.42    259.74 o
   1  14   9     1448.00     1483.04    167.58 o
   2  14   9     4857.69     5278.63    234.61 o
   3  14   9     9220.09     9836.68    326.77 o
   4  14   9     3016.76     3250.96    234.61 o
   5  14   9     3808.50     3753.69    293.26 o
   6  14   9     3425.14     3695.04    276.50 o
   7  14   9     3531.78     3200.69    485.97 o
   8  14   9     1267.27     1717.65    318.39 o
   9  14   9     2004.51     1717.65    351.91 o
  10  14   9      559.83      142.44    301.64 o
  11  14   9        1.51      553.00    460.83 o
  12  14   9     3071.25     3234.21    310.01 o
  13  14   9     1936.24     1692.51    368.67 o
  14  14   9      381.37      670.30    536.24 o
  15  14   9       73.75     1307.09    477.59 o
  16  14   9      642.19      695.44    435.70 o
  17  14   9       13.88     -134.06    418.94 o
   1  15   9     4335.27     4566.43    326.77 o
   2  15   9     4495.75     4909.96    234.61 o
   3  15   9      108.51     -117.30    209.47 o
   4  15   9     3388.80     4465.89    276.50 o
   5  15   9     2201.46     2882.30    259.74 o
   6  15   9     5358.09     5680.81    410.56 o
   7  15   9     2375.09     2765.00    477.59 o
   8  15   9     4195.68     3158.80    377.04 o
   9  15   9     2277.60     2605.80    402.18 o
  10  15   9      215.94     1047.35    477.59 o
  11  15   9     6721.89     7264.40    494.35 o
  12  15   9     2909.93     3636.39    393.80 o
  13  15   9      156.51      930.04    620.03 o
  14  15   9      160.75      100.55    586.51 o
  15  15   9     1458.19      988.70    561.38 o
  16  15   9       58.79     -125.68    360.29 o
   0  16   9       63.08      192.71    418.94 o
   1  16   9     1280.96     1390.88    184.33 o
   2  16   9     1320.27     1759.54    209.47 o
   3  16   9     9104.12     8982.05    351.91 o
   4  16   9      653.75      661.92    226.23 o
   5  16   9      266.13       33.52    226.23 o
   6  16   9    22988.32    23636.52    661.92 o
   7  16   9     2754.11     2346.06    385.42 o
   8  16   9     1258.85     1013.83    402.18 o
   9  16   9    23577.67    22614.31    737.33 o
  10  16   9     6623.79     6493.55    485.97 o
  11  16   9        1.25     -360.29    360.29 o
  12  16   9      533.57      310.01    310.01 o
  13  16   9    29133.38    28580.00    997.07 o
  14  16   9     3591.99     4491.02    921.67 o
  15  16   9      458.58      125.68    368.67 o
  16  16   9      150.83     -435.70    435.70 o
   1  17   9    17099.82    17679.21    435.70 o
   2  17   9      276.05       83.79    175.95 o
   3  17   9    26667.76    28362.15    561.38 o
   4  17   9     3331.17     3971.54    318.39 o
   5  17   9     2170.55     2320.92    343.53 o
   6  17   9       87.28      377.04    511.11 o
   7  17   9     7583.18     7482.25    460.83 o
   8  17   9       23.00      -92.17    301.64 o
   9  17   9      217.83       75.41    377.04 o
  10  17   9     1282.67      745.71    351.91 o
  11  17   9    37309.52    39531.06   1047.35 o
  12  17   9     3377.31     3150.42    444.08 o
  13  17   9     5521.07     5605.40    477.59 o
  14  17   9      790.50       16.76    611.65 o
  15  17   9     9632.77     9183.14    578.14 o
   0  18   9     1509.63     1407.63    284.88 o
   1  18   9    52933.38    54529.07    837.88 o
   2  18   9      505.89       25.14    276.50 o
   3  18   9    13035.18    12517.89    427.32 o
   4  18   9       11.60      343.53    477.59 o
   5  18   9     6878.31     6284.08    393.80 o
   6  18   9     3020.58     2128.21    410.56 o
   7  18   9      681.07     1198.16    393.80 o
   8  18   9      773.04      762.47    561.38 o
   9  18   9    15104.73    14805.29    779.23 o
  10  18   9        3.33      326.77    318.39 o
  11  18   9       48.36     -167.58    310.01 o
  12  18   9      502.85      594.89    435.70 o
  13  18   9    28831.78    29518.42    854.63 o
  14  18   9     5624.36     6837.08    636.79 o
  15  18   9     3639.03     3695.04    645.17 o
   1  19   9     9525.25     9752.89    360.29 o
   2  19   9     9914.18    10012.63    527.86 o
   3  19   9    14122.60    14579.07    469.21 o
   4  19   9     2213.86     2454.98    242.98 o
   5  19   9      440.09      201.09    234.61 o
   6  19   9     1643.78     1969.01    326.77 o
   7  19   9      954.94     1072.48    268.12 o
   8  19   9     5634.46     5404.31    561.38 o
   9  19   9     4527.79     4507.78    368.67 o
  10  19   9      913.92      812.74    335.15 o
  11  19   9     7407.62     5890.28    452.45 o
  12  19   9      970.70      988.70    360.29 o
  13  19   9      607.24      628.41    469.21 o
  14  19   9      338.43      360.29   1139.51 o
   0  20   9      120.36     -268.12    268.12 o
   1  20   9    25694.47    26594.23    628.41 o
   2  20   9     2726.01     2438.22    310.01 o
   3  20   9      928.37     1047.35    351.91 o
   4  20   9     2027.52     2002.53    310.01 o
   5  20   9     1079.44      854.63    385.42 o
   6  20   9      664.19      569.76    351.91 o
   7  20   9      140.08      268.12    310.01 o
   8  20   9      782.37      377.04    427.32 o
   9  20   9      788.38     1198.16    343.53 o
  10  20   9      503.95      326.77    351.91 o
  11  20   9     3710.50     4021.81    427.32 o
  12  20   9       45.81     -184.33    418.94 o
  13  20   9     4200.76     5873.52    754.09 o
   1  21   9      413.25     1189.79    427.32 o
   2  21   9     1456.88     1558.45    368.67 o
   3  21   9     4917.77     4323.45    393.80 o
   4  21   9      849.89      762.47    335.15 o
   5  21   9     3940.56     4155.87    377.04 o
   6  21   9      723.75      653.54    368.67 o
   7  21   9      794.45      787.60    477.59 o
   8  21   9        6.19      234.61    368.67 o
   9  21   9     1981.96     1533.32    335.15 o
  10  21   9        1.19      527.86    360.29 o
  11  21   9      782.72     1298.71    335.15 o
  12  21   9     1298.08     1231.68    904.91 o
   0  22   9     1317.21     1474.66    494.35 o
   1  22   9     5740.93     6409.76    527.86 o
   2  22   9      436.45      988.70    569.76 o
   3  22   9     7044.13     7323.05    460.83 o
   4  22   9      227.47      -83.79    360.29 o
   5  22   9     2797.31     2572.28    368.67 o
   6  22   9     1541.91     1483.04    385.42 o
   7  22   9     3610.71     3192.31    410.56 o
   8  22   9      103.93      703.82    301.64 o
   9  22   9      263.22      -33.52    293.26 o
  10  22   9       22.00     1089.24    427.32 o
  11  22   9      649.21      125.68    511.11 o
   1  23   9     4666.52     4155.87    511.11 o
   2  23   9     2131.12     2329.30    368.67 o
   3  23   9    10050.68     9015.56    737.33 o
   4  23   9        1.33       41.89    460.83 o
   5  23   9      111.56      117.30    544.62 o
   6  23   9      391.68      184.33    477.59 o
   7  23   9     7123.61     5655.67    511.11 o
   8  23   9      210.97     1441.15    527.86 o
   9  23   9     1198.49     1449.53    393.80 o
  10  23   9      457.87      251.36    452.45 o
   0  24   9    20273.37    22497.01   1281.95 o
   1  24   9     1503.02     1843.33    435.70 o
   2  24   9       10.76      452.45    569.76 o
   3  24   9     4306.41     4231.28    553.00 o
   4  24   9     1882.10     2882.30    519.48 o
   5  24   9     8682.87     7834.15    661.92 o
   6  24   9      621.35      452.45    502.73 o
   7  24   9     1172.79      402.18    435.70 o
   8  24   9       94.18       67.03    343.53 o
   9  24   9    13431.08    11411.89   1181.41 o
   1  25   9      410.66     1089.24    569.76 o
   2  25   9      666.62      661.92    410.56 o
   3  25   9     7746.89     7549.28    829.50 o
   4  25   9        5.04      636.79    485.97 o
   5  25   9      163.30      519.48    452.45 o
   6  25   9     2766.14     2723.10    728.95 o
   7  25   9    18223.34    17452.99    837.88 o
   8  25   9       62.85       75.41    368.67 o
   0  26   9    10382.59    13146.30   1030.59 o
   1  26   9     1818.08     2832.03    477.59 o
   2  26   9     1233.11     1457.91    502.73 o
   3  26   9       10.92     1843.33    603.27 o
   4  26   9        2.91      837.88    963.56 o
   5  26   9     4442.97     4775.90    594.89 o
   6  26   9     2100.80      779.23   1206.54 o
   1  27   9     3883.97     3552.60    695.44 o
   2  27   9      220.00     1700.89    812.74 o
   3  27   9     2320.62     2555.53   1315.47 o
   0   0  10    15294.96    20720.71    670.30 o
   1   0  10    74270.05    63511.11   1240.06 o
   2   0  10     6394.54     6870.59    276.50 o
   3   0  10     1727.77     2178.48    209.47 o
   4   0  10       42.87       16.76    209.47 o
   5   0  10     1026.84     1189.79    159.20 o
   6   0  10     8600.35     6133.26    351.91 o
   7   0  10     4127.66     3594.49    326.77 o
   8   0  10     5178.98     6468.41    377.04 o
   9   0  10    30225.86    28923.53    846.26 o
  10   0  10     4678.68     3778.83    385.42 o
  11   0  10     3468.00     3602.87    301.64 o
  12   0  10     1566.79     1499.80    251.36 o
  13   0  10      124.92      -50.27    418.94 o
  14   0  10     1937.54     1818.19    335.15 o
  15   0  10     2080.25     1935.50    368.67 o
  16   0  10     3740.05     3879.37    444.08 o
  17   0  10     5802.98     6292.46    502.73 o
  18   0  10     6400.41     5957.31    720.57 o
  19   0  10    16454.21    18349.52   1265.19 o
   1   1  10    27130.43    25865.28    402.18 o
   2   1  10   234715.92   222892.14   2756.62 o
   3   1  10    15957.75    15375.05    276.50 o
   4   1  10     4547.92     4088.84    167.58 o
   5   1  10     2322.93     2371.19    142.44 o
   6   1  10    23499.19    23393.54    435.70 o
   7   1  10     3887.06     4390.48    209.47 o
   8   1  10    80068.46    73481.85   1097.62 o
   9   1  10      338.95      310.01    175.95 o
  10   1  10      655.27      301.64    167.58 o
  11   1  10     4139.37     4038.57    242.98 o
  12   1  10    19069.91    19463.89    418.94 o
  13   1  10      221.41      167.58    242.98 o
  14   1  10      338.94      586.51    226.23 o
  15   1  10     5671.96     5982.44    301.64 o
  16   1  10    14468.76    13900.39    477.59 o
  17   1  10     4987.05     4356.96    511.11 o
  18   1  10     3585.88     3854.24    553.00 o
  19   1  10    11897.17    10808.62    678.68 o
   0   2  10    35225.91    28881.64    728.95 o
   1   2  10      185.73      360.29    117.30 o
   2   2  10     5985.63     5965.69    184.33 o
   3   2  10    11076.68    10909.17    251.36 o
   4   2  10    95514.05    90339.95   1189.79 o
   5   2  10    19145.70    20804.50    368.67 o
   6   2  10     6936.53     5722.70    217.85 o
   7   2  10     1568.22     1407.63    159.20 o
   8   2  10    19696.95    17880.30    402.18 o
   9   2  10     8611.26     9300.44    301.64 o
  10   2  10    17840.92    15157.20    368.67 o
  11   2  10     1022.62      837.88    192.71 o
  12   2  10      729.16      561.38    192.71 o
  13   2  10       21.19     -117.30    184.33 o
  14   2  10     3763.97     4248.04    284.88 o
  15   2  10      192.38      125.68    226.23 o
  16   2  10     1506.49     1809.82    427.32 o
  17   2  10      198.58      -83.79    268.12 o
  18   2  10     9043.70     9400.99    527.86 o
  19   2  10     6124.26     6711.40    460.83 o
   1   3  10    15737.55    16246.44    326.77 o
   2   3  10    50432.87    46208.95    653.54 o
   3   3  10     3014.16     3946.40    201.09 o
   4   3  10    26331.39    26535.58    469.21 o
   5   3  10      660.73      553.00    159.20 o
   6   3  10     4640.96     4976.99    192.71 o
   7   3  10     1377.33     1566.83    134.06 o
   8   3  10    14539.86    16464.29    343.53 o
   9   3  10     2210.59     2036.04    234.61 o
  10   3  10      705.33      728.95    175.95 o
  11   3  10      510.65        0.00    226.23 o
  12   3  10      547.33      795.98    226.23 o
  13   3  10    12001.76    11076.74    377.04 o
  14   3  10      377.04      821.12    251.36 o
  15   3  10        7.47     -142.44    268.12 o
  16   3  10      439.21     1390.88    351.91 o
  17   3  10     3031.70     4063.71    393.80 o
  18   3  10      354.26      653.54    427.32 o
  19   3  10      978.54      410.56    603.27 o
   0   4  10    36713.36    28529.73    737.33 o
   1   4  10    10990.87    11219.18    268.12 o
   2   4  10     3909.19     3259.34    209.47 o
   3   4  10    22179.09    24968.75    444.08 o
   4   4  10     6276.50     5798.11    226.23 o
   5   4  10     5504.63     5379.17    217.85 o
   6   4  10     7880.88     7021.41    226.23 o
   7   4  10     2471.95     2480.12    259.74 o
   8   4  10    20093.78    19723.63    360.29 o
   9   4  10     1726.15     1860.09    201.09 o
  10   4  10     2896.30     3560.98    242.98 o
  11   4  10     7492.25     7331.43    284.88 o
  12   4  10     3305.78     3468.81    276.50 o
  13   4  10       15.61       -8.38    259.74 o
  14   4  10      776.90      444.08    259.74 o
  15   4  10     1109.19     1164.65    310.01 o
  16   4  10        6.56       58.65    460.83 o
  17   4  10      317.12      946.80    494.35 o
  18   4  10     1894.05     1767.92    821.12 o
  19   4  10     1066.84      863.01    678.68 o
   1   5  10     2142.07     1600.35    159.20 o
   2   5  10     4662.38     3996.68    192.71 o
   3   5  10    23625.56    22564.04    427.32 o
   4   5  10    37920.39    39547.82    636.79 o
   5   5  10      643.26      913.29    150.82 o
   6   5  10    36190.27    37989.36    645.17 o
   7   5  10     5513.79     6501.93    192.71 o
   8   5  10     1297.08     1533.32    234.61 o
   9   5  10     2036.20     1692.51    192.71 o
  10   5  10    13004.72    13850.12    427.32 o
  11   5  10    14983.24    15123.69    418.94 o
  12   5  10     3051.79     3510.71    318.39 o
  13   5  10    10740.38    10548.88    435.70 o
  14   5  10     1090.52      821.12    268.12 o
  15   5  10     2801.55     3611.25    645.17 o
  16   5  10     5376.82     4960.23    485.97 o
  17   5  10     7679.61     7063.31    536.24 o
  18   5  10     1162.65     1575.21    402.18 o
  19   5  10      880.80     1357.36    620.03 o
   0   6  10   182668.33   175878.86   3125.28 o
   1   6  10     1717.89     2094.69    167.58 o
   2   6  10      309.39      418.94    142.44 o
   3   6  10    11432.44    11378.38    293.26 o
   4   6  10    52734.10    48722.57    703.82 o
   5   6  10     5686.91     6175.16    301.64 o
   6   6  10     1929.53     1793.06    217.85 o
   7   6  10     6785.41     6376.25    217.85 o
   8   6  10    17915.57    16640.25    360.29 o
   9   6  10    41009.39    43594.76    754.09 o
  10   6  10    15843.14    15056.66    444.08 o
  11   6  10      628.42      754.09    335.15 o
  12   6  10      507.83      469.21    226.23 o
  13   6  10    28276.36    29426.25    712.20 o
  14   6  10    17081.91    18073.02   1022.21 o
  15   6  10    11891.34    12325.18    485.97 o
  16   6  10     4922.44     5563.51    444.08 o
  17   6  10     1950.30     1834.95    377.04 o
  18   6  10    10187.06    11118.63    586.51 o
  19   6  10        5.04      904.91    527.86 o
   1   7  10     9613.54     9920.47    276.50 o
   2   7  10   133585.47   120855.45   1566.83 o
   3   7  10    18325.42    21114.51    377.04 o
   4   7  10    15789.95    16397.26    318.39 o
   5   7  10     2112.04     2756.62    150.82 o
   6   7  10    89782.19    86259.48   1164.65 o
   7   7  10     4883.19     5982.44    217.85 o
   8   7  10     7329.46     6686.26    301.64 o
   9   7  10     4601.52     4197.77    301.64 o
  10   7  10    14905.43    15567.76    427.32 o
  11   7  10    20897.45    22145.10    578.14 o
  12   7  10     1961.64     1935.50    343.53 o
  13   7  10       13.10      234.61    318.39 o
  14   7  10      788.37     1390.88    293.26 o
  15   7  10     5225.83     5278.63    460.83 o
  16   7  10     9447.20    10733.21    628.41 o
  17   7  10      648.44     1323.85    511.11 o
  18   7  10     1141.95      762.47    687.06 o
  19   7  10       66.19     1298.71    837.88 o
   0   8  10    65009.48    62824.05   1240.06 o
   1   8  10     9394.93     8119.03    217.85 o
   2   8  10      346.54      167.58    167.58 o
   3   8  10    10538.82    11470.54    268.12 o
   4   8  10    51372.99    51403.78    745.71 o
   5   8  10      843.96      871.39    134.06 o
   6   8  10    27436.13    27909.70    477.59 o
   7   8  10       31.57      276.50    184.33 o
   8   8  10      755.40      569.76    234.61 o
   9   8  10     4750.60     5488.10    326.77 o
  10   8  10    13151.93    12551.40    385.42 o
  11   8  10     2561.73     2924.19    301.64 o
  12   8  10      138.40      167.58    234.61 o
  13   8  10    35850.06    33858.63    762.47 o
  14   8  10      971.21      946.80    343.53 o
  15   8  10       64.82      393.80    393.80 o
  16   8  10     1366.56      720.57    569.76 o
  17   8  10     7787.02     7373.32    527.86 o
  18   8  10      991.31      795.98    427.32 o
   1   9  10    32537.64    33330.76    502.73 o
   2   9  10    42531.01    40712.47    628.41 o
   3   9  10     6170.30     5018.89    201.09 o
   4   9  10     3311.93     3058.25    175.95 o
   5   9  10       34.53      410.56    167.58 o
   6   9  10     3095.44     2848.78    217.85 o
   7   9  10        3.17     -175.95    175.95 o
   8   9  10    32832.97    31713.66    687.06 o
   9   9  10     4941.15     4666.98    318.39 o
  10   9  10      140.81      293.26    418.94 o
  11   9  10     1337.72     1315.47    242.98 o
  12   9  10     8873.83     9325.58    435.70 o
  13   9  10       22.46     -251.36    251.36 o
  14   9  10     2280.42     1131.13    460.83 o
  15   9  10     6164.24     6728.16    485.97 o
  16   9  10     1566.26      276.50    502.73 o
  17   9  10      140.65      678.68    427.32 o
  18   9  10       29.54      494.35    385.42 o
   0  10  10    43049.75    38165.32    754.09 o
   1  10  10      226.53      117.30    159.20 o
   2  10  10      123.91      326.77    159.20 o
   3  10  10     6489.36     5974.07    217.85 o
   4  10  10    14572.22    12702.22    293.26 o
   5  10  10      993.07      519.48    167.58 o
   6  10  10    25898.12    26150.15    544.62 o
   7  10  10      764.50      444.08    259.74 o
   8  10  10      120.43      100.55    217.85 o
   9  10  10      762.02      745.71    251.36 o
  10  10  10    33059.31    33163.19    728.95 o
  11  10  10     1213.38     1575.21    234.61 o
  12  10  10     1798.34     2245.51    310.01 o
  13  10  10        4.54      -25.14    310.01 o
  14  10  10     4730.71     5245.11    410.56 o
  15  10  10     5957.45     5739.46    695.44 o
  16  10  10      147.69      527.86    318.39 o
  17  10  10      581.02      444.08    645.17 o
  18  10  10       46.37      276.50    695.44 o
   1  11  10      126.46      167.58    167.58 o
   2  11  10     6185.61     6275.70    226.23 o
   3  11  10    10025.34    10188.59    268.12 o
   4  11  10     2068.31     1323.85    209.47 o
   5  11  10     5448.04     5563.51    259.74 o
   6  11  10     1395.97     1106.00    201.09 o
   7  11  10     1144.35      728.95    310.01 o
   8  11  10     2494.24     2832.03    351.91 o
   9  11  10      604.80      754.09    393.80 o
  10  11  10    13001.19    13104.40    469.21 o
  11  11  10       40.96      561.38    268.12 o
  12  11  10      327.51      653.54    268.12 o
  13  11  10      351.97      301.64    268.12 o
  14  11  10        6.16       25.14    268.12 o
  15  11  10      182.53     -310.01    511.11 o
  16  11  10      811.52     1340.60    703.82 o
  17  11  10       17.93      594.89    335.15 o
  18  11  10      446.01        8.38    410.56 o
   0  12  10    50964.63    48270.12   1323.85 o
   1  12  10     9092.86     9845.06    259.74 o
   2  12  10    23611.16    24030.33    410.56 o
   3  12  10    17170.22    18131.67    427.32 o
   4  12  10    15262.28    15819.13    402.18 o
   5  12  10     3427.48     3108.53    251.36 o
   6  12  10     7313.65     8219.58    385.42 o
   7  12  10     4137.48     4985.37    318.39 o
   8  12  10    13782.36    13657.40    452.45 o
   9  12  10        2.77     -209.47    209.47 o
  10  12  10     2285.49     2178.48    360.29 o
  11  12  10     1356.05     1424.39    393.80 o
  12  12  10     5472.67     5605.40    511.11 o
  13  12  10     1803.46     1608.72    318.39 o
  14  12  10    14248.25    15928.05    620.03 o
  15  12  10       76.28     1223.30    930.04 o
  16  12  10       26.19     -368.67    435.70 o
  17  12  10     1187.68      142.44    377.04 o
   1  13  10     8391.19     8320.12    284.88 o
   2  13  10     4445.94     4315.07    226.23 o
   3  13  10    39576.07    39195.91    661.92 o
   4  13  10    21818.61    21944.01    485.97 o
   5  13  10     9840.36     9518.29    343.53 o
   6  13  10      388.61      645.17    242.98 o
   7  13  10     5252.14     5789.73    335.15 o
   8  13  10       51.05      -16.76    217.85 o
   9  13  10        8.17     -276.50    276.50 o
  10  13  10    17278.84    16933.50    620.03 o
  11  13  10    29832.47    32107.46    854.63 o
  12  13  10     7604.91     7205.75    460.83 o
  13  13  10      247.02      569.76    360.29 o
  14  13  10     5353.02     4440.75    477.59 o
  15  13  10    14809.62    15148.82    611.65 o
  16  13  10     1503.27     2002.53    377.04 o
  17  13  10      435.55      -25.14    544.62 o
   0  14  10    86333.52    89351.25   1583.59 o
   1  14  10     6673.28     6082.99    242.98 o
   2  14  10     1988.12     1943.88    301.64 o
   3  14  10      161.57       33.52    192.71 o
   4  14  10    22891.38    24038.71    519.48 o
   5  14  10      214.97       50.27    209.47 o
   6  14  10    16539.66    15819.13    494.35 o
   7  14  10     2138.55     2463.36    284.88 o
   8  14  10     2416.63     1901.98    301.64 o
   9  14  10     5858.41     6401.38    410.56 o
  10  14  10    19230.75    18760.08    653.54 o
  11  14  10      449.67      921.67    351.91 o
  12  14  10     3530.09     3452.05    418.94 o
  13  14  10     5094.97     6284.08    611.65 o
  14  14  10    16458.88    16832.96    745.71 o
  15  14  10     2286.34     1860.09    452.45 o
  16  14  10      204.20      318.39    754.09 o
  17  14  10      256.67     1742.79   1198.16 o
   1  15  10     2437.39     2857.16    209.47 o
   2  15  10    28950.45    29082.72    527.86 o
   3  15  10     2662.26     2639.31    242.98 o
   4  15  10    17229.63    18156.80    460.83 o
   5  15  10       46.51      167.58    217.85 o
   6  15  10    25397.63    25345.79    720.57 o
   7  15  10     1889.35     2103.07    410.56 o
   8  15  10    12063.88    12945.21    561.38 o
   9  15  10       64.80      226.23    343.53 o
  10  15  10     9348.05     9308.82    502.73 o
  11  15  10     9909.94    10431.57    569.76 o
  12  15  10    17117.65    17017.29    879.77 o
  13  15  10     2646.44     2697.97    737.33 o
  14  15  10       32.67     -159.20    435.70 o
  15  15  10     5015.30     3200.69    536.24 o
  16  15  10     3500.23     3602.87    938.42 o
   0  16  10    12155.54    12484.37    569.76 o
   1  16  10     1334.88     1499.80    201.09 o
   2  16  10     2685.32     2672.83    217.85 o
   3  16  10     3094.90     3209.07    234.61 o
   4  16  10     1732.54     1776.30    234.61 o
   5  16  10     1506.70     1633.86    377.04 o
   6  16  10     2576.70     2873.92    460.83 o
   7  16  10      116.64     -175.95    360.29 o
   8  16  10     1565.65     2153.34    435.70 o
   9  16  10    14043.09    13766.33    569.76 o
  10  16  10     1052.52      888.15    318.39 o
  11  16  10       62.20      888.15    377.04 o
  12  16  10     1887.64     1726.03    469.21 o
  13  16  10    12958.09    12476.00    653.54 o
  14  16  10     3593.17     3477.19    594.89 o
  15  16  10      135.13     1080.86    628.41 o
  16  16  10       99.05     -377.04    377.04 o
   1  17  10      675.64      301.64    201.09 o
   2  17  10     1687.32     1834.95    242.98 o
   3  17  10     4423.39     5119.43    293.26 o
   4  17  10      334.98       25.14    284.88 o
   5  17  10    20722.84    19606.33    620.03 o
   6  17  10     1889.13     2279.03    343.53 o
   7  17  10     1285.79     1709.27    318.39 o
   8  17  10     1056.29      402.18    393.80 o
   9  17  10      513.86      997.07    310.01 o
  10  17  10       13.70      762.47    553.00 o
  11  17  10     2609.69     2010.91    393.80 o
  12  17  10       15.13     -360.29    410.56 o
  13  17  10      152.13     -326.77    326.77 o
  14  17  10     5396.62     5689.19    485.97 o
  15  17  10     1650.03     2178.48    603.27 o
   0  18  10     1444.57     1734.41    494.35 o
   1  18  10      411.10      703.82    335.15 o
   2  18  10     2145.63     2086.31    268.12 o
   3  18  10    11261.10    11529.19    410.56 o
   4  18  10     2456.41     2320.92    310.01 o
   5  18  10      944.80      620.03    284.88 o
   6  18  10     4090.59     4541.30    452.45 o
   7  18  10     4662.95     3594.49    511.11 o
   8  18  10     1878.06     1441.15    326.77 o
   9  18  10     2940.30     3083.39    435.70 o
  10  18  10       82.55       -8.38    393.80 o
  11  18  10      242.99      402.18    653.54 o
  12  18  10     2875.75     2639.31    502.73 o
  13  18  10        1.23      -75.41    594.89 o
  14  18  10       42.84      502.73    502.73 o
   1  19  10    14581.30    15542.63    460.83 o
   2  19  10    29013.44    27096.96    620.03 o
   3  19  10      281.05      620.03    427.32 o
   4  19  10     9197.95     9853.44    402.18 o
   5  19  10     5934.61     6133.26    410.56 o
   6  19  10       12.26      -16.76    276.50 o
   7  19  10     2443.69     2480.12    368.67 o
   8  19  10      149.11     -117.30    284.88 o
   9  19  10      552.30      762.47    301.64 o
  10  19  10      805.66     1240.06    335.15 o
  11  19  10        6.34     -335.15    335.15 o
  12  19  10     5758.54     4876.45    578.14 o
  13  19  10     7430.80     7088.44    511.11 o
  14  19  10      230.12      745.71    477.59 o
   0  20  10    18753.21    19287.94    846.26 o
   1  20  10     9428.28     9618.83    402.18 o
   2  20  10       57.46     1064.10    460.83 o
   3  20  10      630.69      930.04    268.12 o
   4  20  10    21864.25    20930.18    611.65 o
   5  20  10      185.72       58.65    335.15 o
   6  20  10      186.28       -8.38    301.64 o
   7  20  10     1478.58     1977.39    377.04 o
   8  20  10     5087.86     5127.81    427.32 o
   9  20  10      316.60      536.24    418.94 o
  10  20  10     7034.21     6367.87    460.83 o
  11  20  10      485.80      502.73    410.56 o
  12  20  10     1933.87     1231.68    795.98 o
  13  20  10     6579.91     8906.64    569.76 o
   1  21  10     6072.85     6342.73    385.42 o
   2  21  10    28706.45    27968.35    728.95 o
   3  21  10      299.44       75.41    444.08 o
   4  21  10     1813.36     2086.31    368.67 o
   5  21  10       76.91      142.44    402.18 o
   6  21  10     1710.92     1399.26    410.56 o
   7  21  10       82.01      485.97    310.01 o
   8  21  10     4296.64     4708.87    393.80 o
   9  21  10     1053.56     1055.73    301.64 o
  10  21  10     1794.59     1893.60    335.15 o
  11  21  10     6433.07     5990.82    519.48 o
  12  21  10     2261.30     3058.25    527.86 o
   0  22  10     6273.82     5680.81   1181.41 o
   1  22  10     7405.87     7750.37    477.59 o
   2  22  10     3823.14     3921.27    402.18 o
   3  22  10      225.65      326.77    527.86 o
   4  22  10      930.89      703.82    377.04 o
   5  22  10     1737.63      896.53    351.91 o
   6  22  10      433.63      670.30    494.35 o
   7  22  10     1667.81     -301.64    301.64 o
   8  22  10     1175.25     1667.38    368.67 o
   9  22  10      722.15     1231.68    477.59 o
  10  22  10      665.04     1013.83    779.23 o
  11  22  10     1800.31     1726.03    586.51 o
   1  23  10     1481.97      117.30    360.29 o
   2  23  10    13941.44    13959.04    921.67 o
   3  23  10      425.81     -108.92    326.77 o
   4  23  10     1523.33     1784.68    385.42 o
   5  23  10     1989.21     1910.36    385.42 o
   6  23  10     7295.11     6543.82    578.14 o
   7  23  10      403.26      175.95    402.18 o
   8  23  10     1162.64      226.23    653.54 o
   9  23  10     7125.04     6736.53    653.54 o
  10  23  10     4277.88     5203.22    452.45 o
   0  24  10      467.73     2765.00    846.26 o
   1  24  10       30.90     -100.55    310.01 o
   2  24  10     3136.41     4080.46    804.36 o
   3  24  10     1196.73     3083.39    804.36 o
   4  24  10       15.39     1147.89    460.83 o
   5  24  10       26.56      100.55    360.29 o
   6  24  10      115.05     -175.95    410.56 o
   7  24  10     8199.28     9493.15    678.68 o
   8  24  10     1510.35     1541.69    963.56 o
   9  24  10      766.39      812.74    377.04 o
   1  25  10     2080.20     1424.39    569.76 o
   2  25  10      357.05     2421.47   1055.73 o
   3  25  10        0.50      745.71    904.91 o
   4  25  10        9.14      879.77    444.08 o
   5  25  10      106.06      971.94    611.65 o
   6  25  10     1510.63     1541.69   1717.65 o
   7  25  10      763.55     1742.79    829.50 o
   0  26  10      356.49      586.51    904.91 o
   1  26  10     5949.80     7205.75    770.85 o
   2  26  10     1465.27     1633.86    561.38 o
   3  26  10      382.99      460.83   1080.86 o
   4  26  10      532.85      846.26   1860.09 o
   5  26  10      532.59      444.08    494.35 o
   1  27  10        5.34       41.89    896.53 o
   2  27  10        5.53     2161.72   3267.72 o
   1   1  11      873.04      645.17    117.30 o
   2   1  11    30199.40    29392.74    435.70 o
   3   1  11     4661.56     5035.64    175.95 o
   4   1  11     4594.48     6443.28    175.95 o
   5   1  11     1709.61     1734.41    159.20 o
   6   1  11    11666.63    10733.21    301.64 o
   7   1  11    75443.56    70666.58   1055.73 o
   8   1  11     8627.59     9216.65    351.91 o
   9   1  11    25250.19    25354.17    519.48 o
  10   1  11       78.76      343.53    192.71 o
  11   1  11     5829.87     5429.45    293.26 o
  12   1  11     1754.03     1885.22    326.77 o
  13   1  11     5763.39     5940.55    360.29 o
  14   1  11     5797.96     6661.13    301.64 o
  15   1  11       61.63      175.95    234.61 o
  16   1  11     2630.82     2932.57    318.39 o
  17   1  11      255.50      636.79    293.26 o
  18   1  11     4021.38     2940.95    561.38 o
  19   1  11      395.98      318.39    544.62 o
   0   2  11    33662.37    30155.21    645.17 o
   1   2  11    19358.83    19723.63    360.29 o
   2   2  11    17579.15    20553.13    351.91 o
   3   2  11        3.64      175.95    100.55 o
   4   2  11   105755.03    96498.34   1265.19 o
   5   2  11     1626.55     1005.45    159.20 o
   6   2  11    45254.66    47038.44    695.44 o
   7   2  11      324.96      167.58    184.33 o
   8   2  11    54577.59    57218.65    896.53 o
   9   2  11     3827.35     3142.04    242.98 o
  10   2  11      579.12      536.24    226.23 o
  11   2  11     8744.20     9308.82    377.04 o
  12   2  11     2149.05     2262.27    251.36 o
  13   2  11     4054.87     5236.73    351.91 o
  14   2  11      115.63      351.91    276.50 o
  15   2  11        0.38      636.79    242.98 o
  16   2  11      819.73     1516.56    284.88 o
  17   2  11       25.49     -108.92    284.88 o
  18   2  11    13398.45    13992.55    703.82 o
  19   2  11     1689.94     4491.02    720.57 o
   1   3  11     5100.86     5731.08    217.85 o
   2   3  11   234267.58   231924.47   2873.92 o
   3   3  11     7392.08     6761.67    184.33 o
   4   3  11    11525.70    12476.00    301.64 o
   5   3  11      836.84     1097.62    134.06 o
   6   3  11   157643.61   155761.41   1985.77 o
   7   3  11     1351.33     1860.09    134.06 o
   8   3  11    65234.45    65991.23    879.77 o
   9   3  11      339.29      318.39    209.47 o
  10   3  11     8470.34     8119.03    418.94 o
  11   3  11     6406.88     7297.91    310.01 o
  12   3  11    17059.54    17461.37    469.21 o
  13   3  11     4342.86     4348.58    276.50 o
  14   3  11     2608.47     3007.98    393.80 o
  15   3  11      579.71      368.67    326.77 o
  16   3  11    26101.38    26745.05    720.57 o
  17   3  11     1754.32     1809.82    318.39 o
  18   3  11        5.36     1106.00    402.18 o
  19   3  11       35.72      393.80    477.59 o
   0   4  11     1480.62     1038.97    284.88 o
   1   4  11     9816.64    10490.23    268.12 o
   2   4  11     2087.28     1374.12    150.82 o
   3   4  11     4518.86     4181.01    159.20 o
   4   4  11    80668.73    83318.53   1198.16 o
   5   4  11     5141.88     3896.13    201.09 o
   6   4  11    41029.95    41868.74    678.68 o
   7   4  11     4623.10     5630.54    209.47 o
   8   4  11    66437.75    71177.69   1005.45 o
   9   4  11     1459.81     2304.16    209.47 o
  10   4  11    37354.91    36816.33    661.92 o
  11   4  11     2540.54     2153.34    268.12 o
  12   4  11     4002.11     4331.83    284.88 o
  13   4  11     5730.39     5881.90    360.29 o
  14   4  11    12256.32    12300.04    444.08 o
  15   4  11      508.03      620.03    259.74 o
  16   4  11     4968.83     5303.76    368.67 o
  17   4  11      963.41     1064.10    293.26 o
  18   4  11    20217.31    20662.06    661.92 o
  19   4  11     3929.16     5563.51   2136.59 o
   1   5  11       67.69      142.44    175.95 o
   2   5  11    12337.57    12727.36    301.64 o
   3   5  11       51.70      125.68    142.44 o
   4   5  11     1995.51     1818.19    268.12 o
   5   5  11     4247.24     3996.68    201.09 o
   6   5  11    32649.38    33975.93    636.79 o
   7   5  11     2668.93     1793.06    175.95 o
   8   5  11    76997.18    73758.35   1038.97 o
   9   5  11     1370.38     1055.73    167.58 o
  10   5  11     9421.05    10557.26    385.42 o
  11   5  11    18808.05    20268.26    678.68 o
  12   5  11    31805.92    32526.40    737.33 o
  13   5  11     2324.34     2463.36    284.88 o
  14   5  11    24365.92    22966.22    611.65 o
  15   5  11     6458.56     6393.00    435.70 o
  16   5  11     8676.85     8948.53    435.70 o
  17   5  11     1427.46     2186.86    393.80 o
  18   5  11     2621.33     3167.18    435.70 o
  19   5  11        0.90      242.98    502.73 o
   0   6  11    30852.10    29996.01    687.06 o
   1   6  11    11462.68    11093.50    284.88 o
   2   6  11      330.57      351.91    184.33 o
   3   6  11     5806.49     6074.61    226.23 o
   4   6  11    31453.19    32048.81    569.76 o
   5   6  11     9168.15     7817.40    259.74 o
   6   6  11    28402.37    29216.79    536.24 o
   7   6  11      178.29      402.18    159.20 o
   8   6  11      753.92     1164.65    159.20 o
   9   6  11     3194.95     3183.93    226.23 o
  10   6  11    40300.25    39078.60    997.07 o
  11   6  11     1308.68     1767.92    301.64 o
  12   6  11      218.84       83.79    393.80 o
  13   6  11    10820.16    11411.89    418.94 o
  14   6  11     6897.26     7515.76    385.42 o
  15   6  11     9007.25     8445.80    410.56 o
  16   6  11     9086.02     8630.14    410.56 o
  17   6  11     3158.99     3896.13    553.00 o
  18   6  11     3365.26     3820.72    402.18 o
  19   6  11     1326.31     1566.83    511.11 o
   1   7  11      260.11     -125.68    125.68 o
   2   7  11      131.38      201.09    134.06 o
   3   7  11     4630.61     3200.69    192.71 o
   4   7  11    36112.20    37788.27    586.51 o
   5   7  11      557.66     1466.29    142.44 o
   6   7  11     7586.54     7750.37    351.91 o
   7   7  11     7065.80     6208.67    259.74 o
   8   7  11     3754.52     3544.22    276.50 o
   9   7  11       28.80      544.62    318.39 o
  10   7  11     6722.77     6820.32    351.91 o
  11   7  11      204.30      913.29    335.15 o
  12   7  11      382.33      997.07    284.88 o
  13   7  11     4976.14     4281.55    326.77 o
  14   7  11    19080.77    19279.56    594.89 o
  15   7  11     1323.41     1047.35    268.12 o
  16   7  11     1559.43     2036.04    368.67 o
  17   7  11     1785.21     2605.80    402.18 o
  18   7  11      762.51       92.17    410.56 o
  19   7  11      431.44     -427.32    427.32 o
   0   8  11    66182.41    62941.36   1290.33 o
   1   8  11      519.03      795.98    150.82 o
   2   8  11    18017.43    17444.61    377.04 o
   3   8  11     3115.53     3803.96    184.33 o
   4   8  11    23368.35    22924.33    410.56 o
   5   8  11     6184.46     5437.82    209.47 o
   6   8  11     2925.46     2991.22    226.23 o
   7   8  11     1133.82      661.92    234.61 o
   8   8  11    34973.84    34562.45    720.57 o
   9   8  11     1577.04     1809.82    251.36 o
  10   8  11      307.28     -142.44    234.61 o
  11   8  11     5833.72     5395.93    377.04 o
  12   8  11     3778.62     4130.74    527.86 o
  13   8  11      427.97      175.95    284.88 o
  14   8  11    17475.54    18952.79    620.03 o
  15   8  11     3766.08     4256.42    368.67 o
  16   8  11     7048.42     7147.09    460.83 o
  17   8  11        0.46      712.20    351.91 o
  18   8  11     4231.26     4742.39    779.23 o
   1   9  11     8154.04     7607.93    226.23 o
   2   9  11    22563.84    23904.64    427.32 o
   3   9  11     1937.55     2924.19    284.88 o
   4   9  11     7305.72     5538.37    192.71 o
   5   9  11        0.28     -142.44    142.44 o
   6   9  11    23717.30    24105.73    561.38 o
   7   9  11       17.58      259.74    192.71 o
   8   9  11      272.85     1022.21    318.39 o
   9   9  11    16629.05    15978.32    485.97 o
  10   9  11     3833.75     4499.40    385.42 o
  11   9  11     5938.92     6258.94    385.42 o
  12   9  11     2676.76     2522.01    578.14 o
  13   9  11     1678.86     1717.65    544.62 o
  14   9  11     1235.24      -33.52    351.91 o
  15   9  11       46.87     -134.06    301.64 o
  16   9  11    12163.88    11227.56    569.76 o
  17   9  11      526.47     1156.27    368.67 o
  18   9  11        2.55     1298.71    494.35 o
   0  10  11    94096.61    97344.60   1650.62 o
   1  10  11    11475.35    12878.18    284.88 o
   2  10  11     6399.29     6292.46    293.26 o
   3  10  11      634.39      561.38    142.44 o
   4  10  11    39858.56    36841.47    594.89 o
   5  10  11      373.37      787.60    226.23 o
   6  10  11    13612.68    12853.04    410.56 o
   7  10  11     3376.32     3376.65    293.26 o
   8  10  11    15037.04    15182.34    477.59 o
   9  10  11    10766.47     9752.89    368.67 o
  10  10  11     9543.29     9803.17    435.70 o
  11  10  11     3983.40     3695.04    402.18 o
  12  10  11     6910.88     7188.99    502.73 o
  13  10  11      540.53     -125.68    402.18 o
  14  10  11    23185.04    22857.30    829.50 o
  15  10  11      450.51      821.12    360.29 o
  16  10  11       10.05     -460.83    460.83 o
  17  10  11      914.27       58.65    410.56 o
  18  10  11    16872.93    18316.00    871.39 o
   1  11  11     8813.35     9618.83    284.88 o
   2  11  11    99454.40    94830.97   1290.33 o
   3  11  11    14520.92    14612.58    326.77 o
   4  11  11     5757.30     5923.79    276.50 o
   5  11  11     3687.68     3426.92    310.01 o
   6  11  11    45763.40    46435.17    879.77 o
   7  11  11      937.86     1290.33    326.77 o
   8  11  11    15918.63    15894.53    485.97 o
   9  11  11    13288.00    12903.31    435.70 o
  10  11  11     9033.22     9426.12    427.32 o
  11  11  11       58.22     -268.12    268.12 o
  12  11  11    50055.36    49652.61   1265.19 o
  13  11  11      487.68      762.47    402.18 o
  14  11  11     1945.18     1156.27    402.18 o
  15  11  11     2108.21     2103.07    678.68 o
  16  11  11    25845.79    26057.99    997.07 o
  17  11  11      868.31      871.39    527.86 o
  18  11  11      676.04      921.67    695.44 o
   0  12  11    65053.01    65857.16   1214.92 o
   1  12  11     3306.89     3125.28    184.33 o
   2  12  11    23643.61    24373.85    460.83 o
   3  12  11     6086.56     7222.50    293.26 o
   4  12  11    40149.15    41248.71    728.95 o
   5  12  11    11240.21    12375.45    368.67 o
   6  12  11     4737.32     5035.64    318.39 o
   7  12  11    27193.95    28512.97    653.54 o
   8  12  11     8955.33     8915.02    444.08 o
   9  12  11     6485.34     5605.40    335.15 o
  10  12  11    13636.36    13674.16    620.03 o
  11  12  11     1960.76     2379.57    695.44 o
  12  12  11      957.36     1147.89    377.04 o
  13  12  11        9.35      -75.41    418.94 o
  14  12  11     7335.35     6962.76    578.14 o
  15  12  11      323.19      251.36    460.83 o
  16  12  11       44.56     -402.18    402.18 o
  17  12  11        7.83     -460.83    460.83 o
   1  13  11     3425.27     3477.19    201.09 o
   2  13  11      598.91       92.17    175.95 o
   3  13  11     8457.00     8705.55    477.59 o
   4  13  11     2073.28     2572.28    310.01 o
   5  13  11     5934.88     5898.66    511.11 o
   6  13  11     6576.37     6443.28    603.27 o
   7  13  11     5006.01     6082.99    326.77 o
   8  13  11      509.05      242.98    301.64 o
   9  13  11    31582.55    33691.05    930.04 o
  10  13  11      152.32      284.88    318.39 o
  11  13  11      120.76       33.52    318.39 o
  12  13  11     2458.92     2714.72    351.91 o
  13  13  11     1665.35      402.18    393.80 o
  14  13  11       82.49      795.98    636.79 o
  15  13  11      193.79     -393.80    393.80 o
  16  13  11      249.34       16.76    603.27 o
  17  13  11      503.31     1214.92   1265.19 o
   0  14  11       97.47     -175.95    217.85 o
   1  14  11    16799.55    15450.46    377.04 o
   2  14  11     4743.39     4909.96    234.61 o
   3  14  11       20.71       41.89    234.61 o
   4  14  11     1986.66     2195.24    242.98 o
   5  14  11      649.34     1072.48    527.86 o
   6  14  11        1.10      226.23    251.36 o
   7  14  11     2376.06     2178.48    276.50 o
   8  14  11     1081.06      477.59    368.67 o
   9  14  11     2009.48     1080.86    343.53 o
  10  14  11     3846.30     3728.55    536.24 o
  11  14  11      160.78      242.98    519.48 o
  12  14  11      420.83      494.35    377.04 o
  13  14  11      114.65      536.24    544.62 o
  14  14  11      588.76      494.35    469.21 o
  15  14  11      680.36      611.65    444.08 o
  16  14  11      806.98      226.23    519.48 o
   1  15  11      686.84      410.56    201.09 o
   2  15  11    14912.41    15056.66    377.04 o
   3  15  11     1117.86     1416.01    276.50 o
   4  15  11      629.45      452.45    209.47 o
   5  15  11      296.33      511.11    234.61 o
   6  15  11      286.82      142.44    234.61 o
   7  15  11      800.72      360.29    268.12 o
   8  15  11     3803.77     3334.75    351.91 o
   9  15  11        6.95      -92.17    284.88 o
  10  15  11     4689.15     3954.78    393.80 o
  11  15  11       59.37        0.00    310.01 o
  12  15  11     8121.89     8613.38    527.86 o
  13  15  11     2167.24     1516.56    360.29 o
  14  15  11     3131.69     3468.81    435.70 o
  15  15  11      242.76     -385.42    553.00 o
  16  15  11     1220.65     1407.63    527.86 o
   0  16  11    62234.46    59673.63   1332.23 o
   1  16  11      124.72      452.45    242.98 o
   2  16  11     1510.34     1809.82    268.12 o
   3  16  11     3223.88     3778.83    276.50 o
   4  16  11    18835.71    19891.21    553.00 o
   5  16  11     2518.47     2530.39    276.50 o
   6  16  11     1182.05     1055.73    385.42 o
   7  16  11     5693.84     4876.45    410.56 o
   8  16  11    15148.90    14202.02    628.41 o
   9  16  11    21115.70    21701.03    737.33 o
  10  16  11    15148.24    15601.28    628.41 o
  11  16  11      574.73      427.32    284.88 o
  12  16  11     4529.52     4373.72    511.11 o
  13  16  11     1620.22     1659.00    477.59 o
  14  16  11     9586.60    10448.33    670.30 o
  15  16  11       62.51     -485.97    485.97 o
   1  17  11     3235.03     2387.95    268.12 o
   2  17  11    63228.82    63511.11    930.04 o
   3  17  11      973.87      611.65    217.85 o
   4  17  11     1146.07     1323.85    284.88 o
   5  17  11      200.38      134.06    318.39 o
   6  17  11     4546.00     4792.66    427.32 o
   7  17  11      223.71      150.82    284.88 o
   8  17  11    15865.25    16129.14    745.71 o
   9  17  11     4230.51     3225.83    360.29 o
  10  17  11    10024.03     9677.48    536.24 o
  11  17  11     1595.90     1365.74    377.04 o
  12  17  11    35935.64    35341.67    963.56 o
  13  17  11      224.97      217.85    360.29 o
  14  17  11     2374.87     2136.59    444.08 o
  15  17  11       21.56     -125.68   1013.83 o
   0  18  11    34314.19    33632.40    955.18 o
   1  18  11     2055.22     2170.10    251.36 o
   2  18  11     6514.67     6946.00    318.39 o
   3  18  11     3314.90     3209.07    284.88 o
   4  18  11    10138.79    10666.18    452.45 o
   5  18  11       22.25     -435.70    485.97 o
   6  18  11    12077.59    11537.57    544.62 o
   7  18  11       15.22     -100.55    284.88 o
   8  18  11     8563.10     7859.29    620.03 o
   9  18  11      195.26      343.53    460.83 o
  10  18  11    14839.74    14176.89    728.95 o
  11  18  11     1220.68      578.14    536.24 o
  12  18  11     8681.88     7825.78    569.76 o
  13  18  11      948.40      217.85    720.57 o
  14  18  11    20551.22    20083.92    812.74 o
   1  19  11        1.06      -41.89    201.09 o
   2  19  11    35367.45    34461.90    720.57 o
   3  19  11     1079.57     1407.63    318.39 o
   4  19  11    24065.69    23703.55    636.79 o
   5  19  11     1408.92     2077.94    485.97 o
   6  19  11      750.11      -16.76    318.39 o
   7  19  11     1669.23     1348.98    477.59 o
   8  19  11    12605.37    12517.89    586.51 o
   9  19  11     1037.63      854.63    360.29 o
  10  19  11     6640.44     6644.37    511.11 o
  11  19  11        4.46     -310.01    310.01 o
  12  19  11    23258.62    24038.70    737.33 o
  13  19  11     2278.43     1742.79    343.53 o
  14  19  11     2759.19     2069.56    963.56 o
   0  20  11    11325.40    11009.71    594.89 o
   1  20  11      683.43      393.80    318.39 o
   2  20  11     7568.35     7063.31    418.94 o
   3  20  11      954.95      754.09    326.77 o
   4  20  11     1177.20     1441.15    435.70 o
   5  20  11      624.03     1617.10    293.26 o
   6  20  11     4004.77     3795.58    418.94 o
   7  20  11        6.66      360.29    527.86 o
   8  20  11      506.27     1181.41    410.56 o
   9  20  11     1077.84      703.82    511.11 o
  10  20  11      867.48      134.06    301.64 o
  11  20  11      112.15     -175.95    477.59 o
  12  20  11       17.27      385.42    527.86 o
  13  20  11      734.15     1307.09    536.24 o
   1  21  11       35.72      678.68    594.89 o
   2  21  11      221.39      687.06    385.42 o
   3  21  11      429.30     -360.29    435.70 o
   4  21  11     6155.27     5932.17    511.11 o
   5  21  11        2.36     -192.71    326.77 o
   6  21  11     1291.87     1441.15    452.45 o
   7  21  11     4630.10     4968.61    435.70 o
   8  21  11      143.34      -83.79    343.53 o
   9  21  11     4058.42     4901.58    469.21 o
  10  21  11      509.12      628.41    377.04 o
  11  21  11     1106.08      863.01    377.04 o
  12  21  11      136.60     1784.68    703.82 o
   0  22  11     3364.18     4935.10    762.47 o
   1  22  11       76.49     1231.68    494.35 o
   2  22  11       30.94      460.83    343.53 o
   3  22  11     1499.98     1147.89    888.15 o
   4  22  11      857.87      561.38    351.91 o
   5  22  11        9.81      259.74    318.39 o
   6  22  11     3775.67     3091.77    477.59 o
   7  22  11      944.43     1734.41    427.32 o
   8  22  11      118.61      377.04    469.21 o
   9  22  11     1447.76     1273.57    469.21 o
  10  22  11     6165.31     6242.19    779.23 o
  11  22  11        3.61      485.97    469.21 o
   1  23  11     1373.41     2354.44    477.59 o
   2  23  11    13418.68    13866.87    770.85 o
   3  23  11     1295.21     1189.79    544.62 o
   4  23  11      179.05      980.32    628.41 o
   5  23  11     2060.52     1457.91    444.08 o
   6  23  11     1869.81     1591.97    452.45 o
   7  23  11      440.50      997.07    393.80 o
   8  23  11     6344.95     6686.26    695.44 o
   9  23  11       33.62     -125.68    670.30 o
  10  23  11      430.86     1281.95    653.54 o
   0  24  11    22119.13    22379.71   1868.47 o
   1  24  11     1762.25     3544.22    519.48 o
   2  24  11      238.34      226.23    653.54 o
   3  24  11     2085.03     1575.21    418.94 o
   4  24  11    18168.94    18248.97    703.82 o
   5  24  11     1948.94     1315.47    787.60 o
   6  24  11     6609.82     7323.05    913.29 o
   7  24  11       82.59     1700.89    854.63 o
   8  24  11     6844.22     7959.84    695.44 o
   9  24  11     3003.26      980.32    578.14 o
   1  25  11      144.32      159.20    896.53 o
   2  25  11     6342.16     6610.85    804.36 o
   3  25  11      413.55      377.04    888.15 o
   4  25  11     1881.68     1348.98    678.68 o
   5  25  11      335.93     1189.79    544.62 o
   6  25  11    16576.03    18207.08    854.63 o
   7  25  11      517.50      -25.14    435.70 o
   0  26  11     1725.71      234.61   1273.57 o
   1  26  11     3724.53     5437.82    779.23 o
   2  26  11      421.01     3292.86   1064.10 o
   3  26  11       13.91      100.55    611.65 o
   4  26  11    10005.45    10439.95   1198.16 o
   5  26  11     1099.97     -377.04    460.83 o
   0   0  12    68608.06    74981.65   1994.15 o
   1   0  12    12861.65    13892.01    385.42 o
   2   0  12      668.59      209.47    150.82 o
   3   0  12     2654.54     3376.65    268.12 o
   4   0  12   174345.36   169552.88   2706.34 o
   5   0  12    39640.82    35836.02    695.44 o
   6   0  12    47691.70    49728.02    913.29 o
   7   0  12     6335.39     5421.07    310.01 o
   8   0  12     9014.17     7909.56    477.59 o
   9   0  12     4216.28     2949.33    293.26 o
  10   0  12     3312.62     3493.95    335.15 o
  11   0  12     4116.76     3896.13    335.15 o
  12   0  12     2453.33     2362.81    360.29 o
  13   0  12     8590.54     7658.20    460.83 o
  14   0  12     7097.33     7331.43    519.48 o
  15   0  12     7659.09     9635.59    703.82 o
  16   0  12     1387.14     1114.38    578.14 o
  17   0  12     1440.57     3091.77    586.51 o
  18   0  12    53830.68    60612.05   2262.27 o
  19   0  12     2990.24     2840.40   1315.47 o
   1   1  12    12129.02     9912.09    234.61 o
   2   1  12    93633.10    90515.91   1189.79 o
   3   1  12    58583.68    60963.96    787.60 o
   4   1  12      189.59      393.80    150.82 o
   5   1  12     2995.53     3083.39    167.58 o
   6   1  12    82016.51    79967.02   1080.86 o
   7   1  12    64521.16    67633.47   1022.21 o
   8   1  12      288.01      150.82    167.58 o
   9   1  12     1597.22      804.36    175.95 o
  10   1  12     3295.11     2940.95    234.61 o
  11   1  12      904.92      804.36    268.12 o
  12   1  12       43.34      586.51    209.47 o
  13   1  12        0.62      150.82    201.09 o
  14   1  12      265.90      837.88    242.98 o
  15   1  12       20.02     -184.33    284.88 o
  16   1  12    12652.91    14051.21    846.26 o
  17   1  12     1748.08     1533.32    435.70 o
  18   1  12      795.04      728.95   1173.03 o
  19   1  12      639.99      946.80    477.59 o
   0   2  12    43843.55    46410.03    971.94 o
   1   2  12       39.63      326.77    159.20 o
   2   2  12    18076.87    20695.57    360.29 o
   3   2  12      150.57       83.79    142.44 o
   4   2  12    42828.42    41960.90    653.54 o
   5   2  12     2274.54     2664.45    335.15 o
   6   2  12     4324.28     4214.52    217.85 o
   7   2  12      889.03     1684.13    217.85 o
   8   2  12     5456.72     5597.02    251.36 o
   9   2  12      484.57      368.67    184.33 o
  10   2  12     1729.12     2496.87    242.98 o
  11   2  12      796.50      452.45    242.98 o
  12   2  12     4826.95     4264.80    301.64 o
  13   2  12     4572.64     5077.54    410.56 o
  14   2  12    11337.81    11604.60    469.21 o
  15   2  12     1492.77     1273.57    326.77 o
  16   2  12     2209.15     2178.48    444.08 o
  17   2  12     1551.97     2354.44    427.32 o
  18   2  12    13537.95    13967.42   1022.21 o
  19   2  12      207.79      276.50    502.73 o
   1   3  12    14004.86    12182.74    276.50 o
   2   3  12     1007.26     1097.62    494.35 o
   3   3  12     2677.37     2806.89    150.82 o
   4   3  12     4052.14     4423.99    242.98 o
   5   3  12      389.15      804.36    159.20 o
   6   3  12    14127.72    13682.54    310.01 o
   7   3  12    24608.61    25362.55    460.83 o
   8   3  12     9258.28     9560.18    276.50 o
   9   3  12     5173.92     5488.10    268.12 o
  10   3  12      680.13      661.92    226.23 o
  11   3  12      324.11       83.79    217.85 o
  12   3  12     4205.49     4474.27    343.53 o
  13   3  12        3.08       75.41    226.23 o
  14   3  12        1.98      100.55    343.53 o
  15   3  12     3115.32     3745.31    603.27 o
  16   3  12       45.53      268.12    452.45 o
  17   3  12     1316.31     1298.71    402.18 o
  18   3  12     2916.92     1943.88    377.04 o
  19   3  12     2409.52     3502.33    712.20 o
   0   4  12    32112.19    28613.52    745.71 o
   1   4  12      815.63      477.59    150.82 o
   2   4  12    10585.46    11185.66    284.88 o
   3   4  12     5269.15     4356.96    268.12 o
   4   4  12     8250.76     7364.94    242.98 o
   5   4  12     1046.85      863.01    167.58 o
   6   4  12     1301.42     1969.01    167.58 o
   7   4  12    32965.62    37427.98    594.89 o
   8   4  12     6069.22     6719.78    242.98 o
   9   4  12     1048.24      846.26    175.95 o
  10   4  12     1785.79     1885.22    226.23 o
  11   4  12      202.31     -192.71    343.53 o
  12   4  12     7594.46     7473.87    343.53 o
  13   4  12      329.11      879.77    276.50 o
  14   4  12    10381.60    10079.67    485.97 o
  15   4  12     6376.29     6082.99    402.18 o
  16   4  12     2890.37     1759.54    326.77 o
  17   4  12     1796.10     2161.72    578.14 o
  18   4  12      673.42     1416.01    410.56 o
  19   4  12      544.27     1759.54   1173.03 o
   1   5  12     8897.51     8403.91    251.36 o
   2   5  12     7817.99     8889.88    343.53 o
   3   5  12     4677.21     4005.05    268.12 o
   4   5  12     1217.37     1491.42    175.95 o
   5   5  12      238.58      284.88    150.82 o
   6   5  12    44204.11    44047.21    728.95 o
   7   5  12     7252.85     5798.11    251.36 o
   8   5  12    22074.76    21918.87    452.45 o
   9   5  12      163.07      435.70    209.47 o
  10   5  12     8452.42     8336.88    351.91 o
  11   5  12     1133.37      703.82    293.26 o
  12   5  12     9595.04     9970.74    452.45 o
  13   5  12     4610.42     4356.96    385.42 o
  14   5  12     1638.90      904.91    561.38 o
  15   5  12       92.01     -184.33    293.26 o
  16   5  12     9997.89     9962.36    586.51 o
  17   5  12     7733.58     7993.35    511.11 o
  18   5  12      643.10     -502.73    502.73 o
  19   5  12      444.96     -335.15   1365.74 o
   0   6  12    11827.48    12894.93    435.70 o
   1   6  12        6.44      134.06    150.82 o
   2   6  12     2375.13     2128.21    184.33 o
   3   6  12    12744.85    11135.39    301.64 o
   4   6  12    14619.35    12668.71    326.77 o
   5   6  12    19172.13    18743.32    393.80 o
   6   6  12    22179.54    22245.64    460.83 o
   7   6  12     4713.51     4767.52    226.23 o
   8   6  12    36236.75    35215.99    645.17 o
   9   6  12     8553.62     7892.81    310.01 o
  10   6  12    53805.42    55199.36   1005.45 o
  11   6  12       26.39      -25.14    234.61 o
  12   6  12     7153.69     7038.17    444.08 o
  13   6  12     3332.51     3443.68    385.42 o
  14   6  12    28066.51    27373.46    871.39 o
  15   6  12      473.21      100.55    284.88 o
  16   6  12       92.52      963.56    569.76 o
  17   6  12     2221.57     2002.53    427.32 o
  18   6  12     4599.86     5563.51    980.32 o
  19   6  12      163.40      108.92    485.97 o
   1   7  12      900.98     1508.18    167.58 o
   2   7  12      112.68       67.03    192.71 o
   3   7  12       38.07      -33.52    150.82 o
   4   7  12     2612.02     2530.39    217.85 o
   5   7  12     1075.27     1466.29    167.58 o
   6   7  12    48652.45    47666.85    837.88 o
   7   7  12     6205.25     6074.61    251.36 o
   8   7  12    31722.67    31043.36    728.95 o
   9   7  12      152.87        8.38    284.88 o
  10   7  12    13596.84    14780.16    444.08 o
  11   7  12        4.17      745.71    301.64 o
  12   7  12    15311.84    15366.67    586.51 o
  13   7  12      675.33      444.08    301.64 o
  14   7  12     3438.68     4214.52    494.35 o
  15   7  12      505.18     1173.03    536.24 o
  16   7  12     7562.10     8261.47    603.27 o
  17   7  12      189.16      494.35    980.32 o
  18   7  12       57.47     -343.53    385.42 o
   0   8  12    68922.45    73062.91   1432.77 o
   1   8  12    18898.63    18609.26    402.18 o
   2   8  12       46.73      284.88    150.82 o
   3   8  12    22543.76    24013.57    469.21 o
   4   8  12    33191.06    32610.19    586.51 o
   5   8  12    32859.21    34688.13    586.51 o
   6   8  12    11908.55    11311.34    318.39 o
   7   8  12       14.46       67.03    217.85 o
   8   8  12     1987.14     1969.01    284.88 o
   9   8  12    19336.89    18693.04    569.76 o
  10   8  12    18900.67    18282.49    527.86 o
  11   8  12    12931.57    12811.15    502.73 o
  12   8  12      520.82       50.27    360.29 o
  13   8  12     4590.53     4725.63    418.94 o
  14   8  12     9156.11     7842.53    477.59 o
  15   8  12     1777.28     3276.10    653.54 o
  16   8  12     3489.35     4474.27    519.48 o
  17   8  12     1896.65     2957.71    712.20 o
  18   8  12    12817.10    13615.51    703.82 o
   1   9  12     7282.47     7373.32    276.50 o
   2   9  12    31694.53    32082.33    578.14 o
   3   9  12       13.91      -41.89    134.06 o
   4   9  12      791.57     1005.45    242.98 o
   5   9  12     7286.28     6527.07    242.98 o
   6   9  12    11817.43    11914.62    410.56 o
   7   9  12     2882.08     3142.04    259.74 o
   8   9  12    11800.68    12383.83    427.32 o
   9   9  12      149.00      377.04    444.08 o
  10   9  12     3315.38     2991.22    301.64 o
  11   9  12     5729.99     5538.37    578.14 o
  12   9  12     1650.64      904.91    301.64 o
  13   9  12      147.88      192.71    318.39 o
  14   9  12     4245.43     4407.24    544.62 o
  15   9  12     3351.39     3678.28    846.26 o
  16   9  12     5663.91     5881.90    636.79 o
  17   9  12       52.83      217.85    678.68 o
  18   9  12      304.52      351.91    527.86 o
   0  10  12     5990.10     6376.25    360.29 o
   1  10  12    16759.35    15953.19    351.91 o
   2  10  12     6218.14     6795.19    242.98 o
   3  10  12     2595.19     2404.71    184.33 o
   4  10  12     6122.15     6166.78    234.61 o
   5  10  12     9875.99     8697.17    343.53 o
   6  10  12     4439.83     4893.20    318.39 o
   7  10  12     5541.01     5345.66    310.01 o
   8  10  12      260.12      234.61    234.61 o
   9  10  12     2498.06     2287.41    259.74 o
  10  10  12      545.32     1441.15    293.26 o
  11  10  12      730.65      938.42    310.01 o
  12  10  12      428.50      519.48    452.45 o
  13  10  12      569.85      653.54    469.21 o
  14  10  12      372.23       67.03    628.41 o
  15  10  12     5381.07     4767.52    544.62 o
  16  10  12     3354.60     3250.96    477.59 o
  17  10  12       36.71      -50.27    460.83 o
  18  10  12     2981.57     1809.82   1256.82 o
   1  11  12      301.33      393.80    167.58 o
   2  11  12    23753.98    23427.05    444.08 o
   3  11  12      137.65       92.17    175.95 o
   4  11  12    43341.55    44080.73    762.47 o
   5  11  12     6331.12     5948.93    318.39 o
   6  11  12      536.01      846.26    318.39 o
   7  11  12      112.75      368.67    217.85 o
   8  11  12     7595.80     7926.32    368.67 o
   9  11  12       43.03      586.51    242.98 o
  10  11  12      391.53      678.68    301.64 o
  11  11  12     3977.68     4063.71    326.77 o
  12  11  12      668.13     1307.09    293.26 o
  13  11  12       65.14      -16.76    385.42 o
  14  11  12       10.88       75.41    410.56 o
  15  11  12       39.63      276.50    402.18 o
  16  11  12     1981.77     1483.04    511.11 o
  17  11  12      455.61      620.03    502.73 o
   0  12  12    43568.59    41751.43    846.26 o
   1  12  12    11546.38    12132.46    293.26 o
   2  12  12    15073.61    15316.40    351.91 o
   3  12  12     2561.48     2982.84    251.36 o
   4  12  12     2534.51     2580.66    234.61 o
   5  12  12      396.83      695.44    234.61 o
   6  12  12    18830.27    17486.50    502.73 o
   7  12  12      510.79       33.52    201.09 o
   8  12  12       35.02      175.95    251.36 o
   9  12  12      216.33     -142.44    259.74 o
  10  12  12     6241.17     5999.20    418.94 o
  11  12  12        7.74     -259.74    259.74 o
  12  12  12     1483.85     1173.03    318.39 o
  13  12  12        8.42     -125.68    360.29 o
  14  12  12     8618.34     7926.32    561.38 o
  15  12  12     1659.88     1524.94    511.11 o
  16  12  12       88.79      -16.76    410.56 o
  17  12  12     1694.89     1960.63    502.73 o
   1  13  12    39325.71    38768.59    578.14 o
   2  13  12     6673.43     6334.35    276.50 o
   3  13  12    10165.76     9736.14    343.53 o
   4  13  12     3830.48     4633.46    276.50 o
   5  13  12     2662.35     2689.59    284.88 o
   6  13  12     2971.03     2773.37    293.26 o
   7  13  12      213.31      -16.76    234.61 o
   8  13  12    11013.00    10842.13    435.70 o
   9  13  12      428.69      787.60    310.01 o
  10  13  12     5977.97     6150.02    444.08 o
  11  13  12     7492.22     7867.67    460.83 o
  12  13  12     4737.90     4088.84    611.65 o
  13  13  12      919.93      569.76    377.04 o
  14  13  12     4015.62     4340.21    485.97 o
  15  13  12     1440.63     1114.38    469.21 o
  16  13  12     8153.86     7247.64    611.65 o
  17  13  12      178.52     -201.09    427.32 o
   0  14  12    66350.86    69376.26   1290.33 o
   1  14  12    32913.43    32719.11    661.92 o
   2  14  12      551.09      963.56    209.47 o
   3  14  12     5330.57     4608.33    276.50 o
   4  14  12    28578.17    30984.71    636.79 o
   5  14  12     2854.35     2806.89    284.88 o
   6  14  12     1922.51     2438.22    318.39 o
   7  14  12      962.88     1106.00    276.50 o
   8  14  12     8657.35     9367.47    477.59 o
   9  14  12     5403.23     4926.72    444.08 o
  10  14  12    26154.49    25949.06    762.47 o
  11  14  12     2819.64     2270.65    402.18 o
  12  14  12     1850.69     1860.09    427.32 o
  13  14  12    14922.64    14453.39    997.07 o
  14  14  12    15116.74    15123.69    703.82 o
  15  14  12      905.27        8.38    385.42 o
  16  14  12     1280.19      -50.27    553.00 o
   1  15  12    24331.62    24231.42    469.21 o
   2  15  12    45919.16    46887.63    728.95 o
   3  15  12      983.43     1198.16    351.91 o
   4  15  12      385.30      863.01    377.04 o
   5  15  12       20.73      351.91    259.74 o
   6  15  12     5482.02     6133.26    360.29 o
   7  15  12     2491.32     3016.36    368.67 o
   8  15  12     6001.03     6627.61    460.83 o
   9  15  12      141.54      469.21    326.77 o
  10  15  12     5938.32     5529.99    435.70 o
  11  15  12     1541.63     1784.68    343.53 o
  12  15  12    23014.62    24130.87    846.26 o
  13  15  12       59.93      804.36    687.06 o
  14  15  12        4.18     -586.51    687.06 o
  15  15  12      264.57     -427.32    427.32 o
  16  15  12     7343.58     6912.49    620.03 o
   0  16  12      227.80     1106.00    636.79 o
   1  16  12     7911.93     8211.20    351.91 o
   2  16  12        0.52     -217.85    217.85 o
   3  16  12     1918.11     2036.04    242.98 o
   4  16  12     5565.54     5655.67    393.80 o
   5  16  12     1216.93      837.88    310.01 o
   6  16  12     8002.57     7599.55    427.32 o
   7  16  12        4.50     -117.30    251.36 o
   8  16  12    14553.61    13967.42    578.14 o
   9  16  12     1172.88      863.01    335.15 o
  10  16  12    26086.82    25111.19    762.47 o
  11  16  12      896.83      888.15    343.53 o
  12  16  12     5291.79     5010.51    519.48 o
  13  16  12     4137.12     4641.84    452.45 o
  14  16  12     3999.41     3142.04    469.21 o
  15  16  12      101.58      385.42    435.70 o
   1  17  12     4568.11     4851.31    427.32 o
   2  17  12      206.27       50.27    217.85 o
   3  17  12        3.22        8.38    368.67 o
   4  17  12     4835.22     5018.89    435.70 o
   5  17  12        6.49     -142.44    360.29 o
   6  17  12      209.23      251.36    343.53 o
   7  17  12      677.20     -159.20    293.26 o
   8  17  12     6606.62     6820.32    536.24 o
   9  17  12     1524.02     1307.09    343.53 o
  10  17  12      456.40      687.06    393.80 o
  11  17  12     4876.97     5881.90    519.48 o
  12  17  12     1920.52     1684.13    712.20 o
  13  17  12      758.83     1374.12    368.67 o
  14  17  12     2649.19     2429.84    795.98 o
  15  17  12      303.44     1407.63    653.54 o
   0  18  12     5820.03     6828.70    611.65 o
   1  18  12     4882.52     5102.67    301.64 o
   2  18  12     3868.16     3870.99    377.04 o
   3  18  12     7703.77     6795.19    444.08 o
   4  18  12     3443.12     3091.77    343.53 o
   5  18  12     3074.73     3158.80    335.15 o
   6  18  12     7652.24     6292.46    444.08 o
   7  18  12     1445.59     2010.91    553.00 o
   8  18  12     1413.53     1072.48    469.21 o
   9  18  12     2191.41     2312.54    377.04 o
  10  18  12      754.23      687.06    326.77 o
  11  18  12      126.90     -377.04    377.04 o
  12  18  12      222.24      100.55    435.70 o
  13  18  12     1536.16     1885.22    435.70 o
  14  18  12     2291.79     3250.96    628.41 o
   1  19  12      622.30      837.88    226.23 o
   2  19  12    19720.51    20921.80    519.48 o
   3  19  12       43.19      251.36    276.50 o
   4  19  12      744.47     -242.98    519.48 o
   5  19  12       14.58      159.20    435.70 o
   6  19  12    10052.90     9727.76    536.24 o
   7  19  12      828.03     1625.48    502.73 o
   8  19  12     6871.79     7038.17    485.97 o
   9  19  12      332.78      653.54    360.29 o
  10  19  12      112.07      310.01    460.83 o
  11  19  12     3548.94     3971.54    494.35 o
  12  19  12     7073.97     6669.50    636.79 o
  13  19  12      138.63     -335.15    360.29 o
   0  20  12    58284.05    62991.63   1432.77 o
   1  20  12       18.54      167.58    343.53 o
   2  20  12      188.94      762.47    293.26 o
   3  20  12        4.12      242.98    351.91 o
   4  20  12     6122.43     6325.98    553.00 o
   5  20  12       53.04      477.59    393.80 o
   6  20  12      776.50     1064.10    351.91 o
   7  20  12     1824.30     1323.85    368.67 o
   8  20  12      571.63        0.00    511.11 o
   9  20  12     9209.81     8294.99    519.48 o
  10  20  12     6501.10     6225.43    469.21 o
  11  20  12      782.50      603.27    444.08 o
  12  20  12     1479.90      971.94    553.00 o
  13  20  12     4690.38     5245.11    703.82 o
   1  21  12     2302.04     2362.81    569.76 o
   2  21  12    33632.69    34084.86    930.04 o
   3  21  12    12816.86    13238.46    569.76 o
   4  21  12       56.69      360.29    452.45 o
   5  21  12      985.95      904.91    343.53 o
   6  21  12     9512.24     7716.85    477.59 o
   7  21  12     4537.27     5052.40    418.94 o
   8  21  12       79.63      318.39    310.01 o
   9  21  12        4.89      268.12    343.53 o
  10  21  12     2600.82     1399.26    360.29 o
  11  21  12     5309.93     5965.69    460.83 o
  12  21  12     6741.39     7281.15    770.85 o
   0  22  12    21317.25    21156.40   1248.44 o
   1  22  12     8145.97     8621.76    519.48 o
   2  22  12      367.00     1080.86    578.14 o
   3  22  12      834.54     1198.16    377.04 o
   4  22  12    11418.11    11956.51    653.54 o
   5  22  12     2681.65     2857.16    561.38 o
   6  22  12     2027.67     1030.59    804.36 o
   7  22  12      255.11     1139.51    511.11 o
   8  22  12     2917.34     3259.34    469.21 o
   9  22  12     6332.51     6987.90    469.21 o
  10  22  12     1596.93     1717.65    728.95 o
  11  22  12        0.58       50.27    502.73 o
   1  23  12      169.69      971.94    653.54 o
   2  23  12     9998.49     8990.42    544.62 o
   3  23  12     1878.26     3259.34    460.83 o
   4  23  12      457.63      -25.14    494.35 o
   5  23  12       57.73     1407.63    636.79 o
   6  23  12     8704.45    10012.64    620.03 o
   7  23  12        8.21     1114.38    494.35 o
   8  23  12        4.17      326.77    393.80 o
   9  23  12     3033.16     3862.61    519.48 o
  10  23  12     3250.80     3192.31   1114.38 o
   0  24  12     1714.80       67.03    578.14 o
   1  24  12     2133.02     2924.19    745.71 o
   2  24  12        0.62      259.74    670.30 o
   3  24  12     3324.52     3736.93    586.51 o
   4  24  12     5611.69     5772.98    628.41 o
   5  24  12     1230.08     2203.62    544.62 o
   6  24  12      238.97     1432.77    485.97 o
   7  24  12      106.49      -41.89    720.57 o
   8  24  12     5534.27     5622.16    519.48 o
   1  25  12      315.96      460.83   1080.86 o
   2  25  12      940.25     1885.22    553.00 o
   3  25  12     4132.45     4993.75    653.54 o
   4  25  12     1572.51     -117.30    863.01 o
   5  25  12     1213.99     1340.60    821.12 o
   6  25  12      106.16       92.17    620.03 o
   0  26  12     1574.10     3334.75   1348.98 o
   1  26  12     1470.15     1826.57    603.27 o
   2  26  12     1013.42     2077.94    561.38 o
   3  26  12     2671.12     3426.92    670.30 o
   4  26  12     8992.72    11093.50   1189.79 o
   1   1  13     2463.20     3075.01    159.20 o
   2   1  13     2423.77     2773.37    192.71 o
   3   1  13    10094.42     8705.55    209.47 o
   4   1  13    24578.20    23209.21    377.04 o
   5   1  13     3618.04     3636.39    150.82 o
   6   1  13    16392.96    15567.76    326.77 o
   7   1  13     3509.36     3368.27    184.33 o
   8   1  13    32948.00    31428.78    578.14 o
   9   1  13       33.73      -67.03    159.20 o
  10   1  13     2274.79     2144.97    226.23 o
  11   1  13     1751.63     2170.10    217.85 o
  12   1  13       34.66       83.79    192.71 o
  13   1  13      357.70      469.21    201.09 o
  14   1  13    11720.56    11973.27    427.32 o
  15   1  13     1760.66     1608.72    335.15 o
  16   1  13       80.70      192.71    469.21 o
  17   1  13     1382.51     2371.19    536.24 o
  18   1  13     5015.26     5546.75    728.95 o
  19   1  13     1655.02     2765.00    871.39 o
   0   2  13    10885.15    12115.71    368.67 o
   1   2  13     3844.00     4700.49    175.95 o
   2   2  13    32715.82    33255.36    553.00 o
   3   2  13     2377.10     3711.80    167.58 o
   4   2  13    11666.14    11847.59    268.12 o
   5   2  13    69683.30    72468.02    997.07 o
   6   2  13    39460.26    37687.73    594.89 o
   7   2  13     6566.30     7490.62    259.74 o
   8   2  13      457.70      561.38    167.58 o
   9   2  13     5050.36     5127.81    251.36 o
  10   2  13     2141.14     1960.63    226.23 o
  11   2  13      852.28      745.71    201.09 o
  12   2  13     6982.86     6074.61    310.01 o
  13   2  13        6.22      335.15    259.74 o
  14   2  13      697.93      242.98    234.61 o
  15   2  13     2755.22     2949.33    586.51 o
  16   2  13     6493.57     7021.41    410.56 o
  17   2  13     1862.60     1985.77    385.42 o
  18   2  13     2519.41     2513.63    527.86 o
  19   2  13    10460.64    10791.86    678.68 o
   1   3  13     1030.33      402.18    167.58 o
   2   3  13   110578.70   109636.27   1424.39 o
   3   3  13    33653.82    34629.48    536.24 o
   4   3  13     8827.16     8772.58    276.50 o
   5   3  13     1718.36     2262.27    184.33 o
   6   3  13    41595.38    44482.91    678.68 o
   7   3  13   116936.25   118635.06   1566.83 o
   8   3  13    30453.24    31403.65    544.62 o
   9   3  13      167.66      351.91    175.95 o
  10   3  13     3797.56     4616.71    293.26 o
  11   3  13      274.69      108.92    201.09 o
  12   3  13    20535.03    19899.59    544.62 o
  13   3  13     1611.38     1625.48    293.26 o
  14   3  13       57.42      418.94    310.01 o
  15   3  13      850.24      -75.41    460.83 o
  16   3  13     5417.98     5337.28    527.86 o
  17   3  13     7773.70     8839.61    770.85 o
  18   3  13      174.82     -343.53    460.83 o
  19   3  13     8432.15     7063.31    611.65 o
   0   4  13       21.48      444.08    192.71 o
   1   4  13     9515.04     8269.85    268.12 o
   2   4  13       99.89      150.82    134.06 o
   3   4  13        5.63        0.00    150.82 o
   4   4  13    59406.39    56841.60    879.77 o
   5   4  13    77629.72    74537.58   1106.00 o
   6   4  13    21534.17    20997.21    444.08 o
   7   4  13      545.76      108.92    159.20 o
   8   4  13    68131.52    68798.12    988.70 o
   9   4  13    44558.71    47046.82    737.33 o
  10   4  13    38803.67    38877.52    703.82 o
  11   4  13     2956.39     3426.92    452.45 o
  12   4  13     2678.88     3577.74    452.45 o
  13   4  13    28509.06    29702.76    846.26 o
  14   4  13    10548.62    10322.65    485.97 o
  15   4  13     5297.89     5714.32    553.00 o
  16   4  13       91.38      100.55    318.39 o
  17   4  13     5427.96     5923.79    645.17 o
  18   4  13      313.76      661.92    494.35 o
  19   4  13     8735.34     8806.09    645.17 o
   1   5  13     3995.83     3896.13    209.47 o
   2   5  13     9746.51     8906.64    276.50 o
   3   5  13    15731.94    14520.42    351.91 o
   4   5  13     5493.20     5245.11    242.98 o
   5   5  13     1085.00      854.63    201.09 o
   6   5  13    50604.46    49485.04    804.36 o
   7   5  13    24026.65    24264.93    494.35 o
   8   5  13    20385.88    21784.81    427.32 o
   9   5  13      197.20       67.03    184.33 o
  10   5  13    25663.93    25303.90    594.89 o
  11   5  13     4517.76     5295.39    385.42 o
  12   5  13    10832.55    10213.73    469.21 o
  13   5  13     2667.86     2689.59    335.15 o
  14   5  13     5306.83     4398.86    410.56 o
  15   5  13    13111.38    14143.37    728.95 o
  16   5  13     3481.62     3418.54    435.70 o
  17   5  13     2898.81     1901.98    511.11 o
  18   5  13      128.76     -485.97    511.11 o
  19   5  13     4016.42     2664.45   1223.30 o
   0   6  13      777.73      586.51    251.36 o
   1   6  13      221.93      192.71    134.06 o
   2   6  13     1688.69     1659.00    175.95 o
   3   6  13     5535.87     6560.58    242.98 o
   4   6  13      230.87       58.65    142.44 o
   5   6  13     7506.63     8294.99    310.01 o
   6   6  13      131.82      435.70    226.23 o
   7   6  13     4262.93     4139.11    251.36 o
   8   6  13      380.87      343.53    159.20 o
   9   6  13      798.08      553.00    226.23 o
  10   6  13       49.97      385.42    217.85 o
  11   6  13     2924.64     2622.56    335.15 o
  12   6  13      201.10      268.12    452.45 o
  13   6  13      768.44      779.23    385.42 o
  14   6  13      190.89      586.51    259.74 o
  15   6  13     2206.97     2530.39    435.70 o
  16   6  13        8.51      712.20    385.42 o
  17   6  13     2150.62     2178.48    594.89 o
  18   6  13      380.55      821.12    444.08 o
   1   7  13        6.36       -8.38    150.82 o
   2   7  13     8321.25     7809.02    259.74 o
   3   7  13     5623.57     6451.66    251.36 o
   4   7  13    76206.00    75425.72   1131.13 o
   5   7  13       82.13      217.85    242.98 o
   6   7  13     4628.56     4893.20    234.61 o
   7   7  13     5340.93     5052.40    259.74 o
   8   7  13    24725.05    24290.07    586.51 o
   9   7  13     4321.38     4189.39    343.53 o
  10   7  13      899.76      703.82    251.36 o
  11   7  13      776.00      930.04    343.53 o
  12   7  13     2441.51     2287.41    335.15 o
  13   7  13     5014.43     5027.27    553.00 o
  14   7  13       58.74      125.68    393.80 o
  15   7  13     1548.70     2488.50    594.89 o
  16   7  13      896.16       33.52    435.70 o
  17   7  13     2051.14     2036.04    469.21 o
  18   7  13        0.18     -410.56    410.56 o
   0   8  13    24793.11    26049.61    653.54 o
   1   8  13     8218.86     8068.76    360.29 o
   2   8  13    28474.63    26192.05    502.73 o
   3   8  13     4133.65     4826.17    234.61 o
   4   8  13    15252.49    16112.38    377.04 o
   5   8  13     2066.36     2664.45    259.74 o
   6   8  13    17280.91    16313.47    393.80 o
   7   8  13      170.64      -16.76    184.33 o
   8   8  13     6865.99     7356.56    343.53 o
   9   8  13     1387.72     1767.92    284.88 o
  10   8  13      299.28      377.04    310.01 o
  11   8  13     6305.05     6242.19    377.04 o
  12   8  13      180.15     -251.36    251.36 o
  13   8  13      277.13     -259.74    335.15 o
  14   8  13      250.32       33.52    318.39 o
  15   8  13     7194.88     7783.88    511.11 o
  16   8  13     2137.32     2362.81    402.18 o
  17   8  13      643.85     1181.41    620.03 o
  18   8  13      224.99     -242.98    377.04 o
   1   9  13    14590.03    13531.72    351.91 o
   2   9  13   133813.20   131211.61   1843.33 o
   3   9  13    26149.10    23443.81    477.59 o
   4   9  13     3021.56     2714.72    209.47 o
   5   9  13     2011.66     2899.06    226.23 o
   6   9  13    28610.93    27021.55    611.65 o
   7   9  13    19121.22    19153.88    519.48 o
   8   9  13     3358.87     2723.10    268.12 o
   9   9  13      617.48      653.54    226.23 o
  10   9  13      148.40      477.59    259.74 o
  11   9  13    41905.14    40930.32    854.63 o
  12   9  13     6349.16     5856.76    460.83 o
  13   9  13    11029.84    12534.65    670.30 o
  14   9  13     1848.77      611.65    343.53 o
  15   9  13     8611.47     6527.07    779.23 o
  16   9  13     5980.62     6250.57    544.62 o
  17   9  13     9617.59     8965.29    745.71 o
  18   9  13      774.39      527.86    477.59 o
   0  10  13   115044.04   112929.12   2128.21 o
   1  10  13    40713.05    40000.27    687.06 o
   2  10  13       53.48      435.70    175.95 o
   3  10  13    11353.16    11302.97    335.15 o
   4  10  13    43545.20    40327.04    703.82 o
   5  10  13     5308.82     4876.45    418.94 o
   6  10  13    12814.55    12266.53    418.94 o
   7  10  13      237.29      888.15    318.39 o
   8  10  13     8442.68     8831.23    452.45 o
   9  10  13    13346.61    12786.01    460.83 o
  10  10  13     2330.07     2974.46    586.51 o
  11  10  13     3976.23     4181.01    368.67 o
  12  10  13     3493.91     3678.28    343.53 o
  13  10  13    18009.49    17486.50    712.20 o
  14  10  13     1970.02     1860.09    871.39 o
  15  10  13     8781.70     7591.17    519.48 o
  16  10  13     1233.94     1164.65    561.38 o
  17  10  13     3257.65     2287.41    418.94 o
   1  11  13    14915.08    15928.05    393.80 o
   2  11  13    18433.34    18986.30    410.56 o
   3  11  13     7343.89     7817.40    301.64 o
   4  11  13      210.31      310.01    184.33 o
   5  11  13     2007.31     1474.66    343.53 o
   6  11  13    10663.21    11663.25    393.80 o
   7  11  13     1625.68     1901.98    284.88 o
   8  11  13     7171.02     7892.81    485.97 o
   9  11  13      404.59       67.03    242.98 o
  10  11  13      207.85      142.44    360.29 o
  11  11  13    23929.48    23259.48    636.79 o
  12  11  13     4795.89     6024.34    754.09 o
  13  11  13      993.02      997.07    335.15 o
  14  11  13     1222.41     1256.82    368.67 o
  15  11  13    10044.99    10498.60    628.41 o
  16  11  13     3078.51     3041.50    544.62 o
  17  11  13     1188.25       -8.38    427.32 o
   0  12  13    12544.71    12769.25    485.97 o
   1  12  13    57759.72    58316.27    879.77 o
   2  12  13      234.74      670.30    242.98 o
   3  12  13    27798.07    27130.47    553.00 o
   4  12  13    25273.00    24340.34    578.14 o
   5  12  13     3400.29     3443.68    293.26 o
   6  12  13     7122.75     6267.32    351.91 o
   7  12  13      125.76      251.36    284.88 o
   8  12  13     9879.20    10431.57    402.18 o
   9  12  13    16656.83    17419.47    553.00 o
  10  12  13     8361.55     9761.27    444.08 o
  11  12  13     3523.17     3393.40    393.80 o
  12  12  13      166.23      837.88    293.26 o
  13  12  13    13759.69    15601.28    712.20 o
  14  12  13     1518.88     2312.54    444.08 o
  15  12  13      336.69      -50.27    335.15 o
  16  12  13        6.05      -67.03    418.94 o
  17  12  13       84.80      293.26    402.18 o
   1  13  13    12601.80    12107.33    318.39 o
   2  13  13    16638.86    16807.82    452.45 o
   3  13  13     1962.28     2245.51    310.01 o
   4  13  13     1685.86     2027.66    276.50 o
   5  13  13     2067.76     2488.50    343.53 o
   6  13  13    12594.78    13079.27    452.45 o
   7  13  13       68.08       25.14    284.88 o
   8  13  13     1471.20     2161.72    301.64 o
   9  13  13     5934.94     6024.34    385.42 o
  10  13  13       46.93      234.61    310.01 o
  11  13  13     8573.56     8940.15    485.97 o
  12  13  13     3337.43     3007.98    410.56 o
  13  13  13     4327.91     4105.60    427.32 o
  14  13  13     4878.18     5789.73    762.47 o
  15  13  13     2525.58     2212.00    452.45 o
  16  13  13     1707.25     1675.75    745.71 o
   0  14  13     1486.16      904.91    410.56 o
   1  14  13     2607.77     2563.91    234.61 o
   2  14  13      423.69      242.98    209.47 o
   3  14  13     1875.39     1776.30    276.50 o
   4  14  13      150.80      418.94    242.98 o
   5  14  13      960.83      812.74    293.26 o
   6  14  13      420.27      226.23    485.97 o
   7  14  13     1541.50     1491.42    301.64 o
   8  14  13       44.81       83.79    251.36 o
   9  14  13      285.89      242.98    276.50 o
  10  14  13       10.83      -25.14    293.26 o
  11  14  13      246.88       83.79    326.77 o
  12  14  13     3878.19     4005.05    469.21 o
  13  14  13      131.33      335.15    569.76 o
  14  14  13        8.30     -393.80    393.80 o
  15  14  13     1671.51     2974.46    511.11 o
  16  14  13     1657.29     1080.86    469.21 o
   1  15  13     5274.93     6300.84    276.50 o
   2  15  13      314.31       -8.38    242.98 o
   3  15  13     5895.56     5613.78    301.64 o
   4  15  13      824.77      804.36    226.23 o
   5  15  13       10.65      142.44    377.04 o
   6  15  13     4676.21     4373.72    452.45 o
   7  15  13     3260.69     2371.19    402.18 o
   8  15  13     1706.34     1625.48    360.29 o
   9  15  13     2721.47     3175.56    368.67 o
  10  15  13    10745.64    11127.01    553.00 o
  11  15  13     1982.66      728.95    636.79 o
  12  15  13      284.13      226.23    527.86 o
  13  15  13     1233.43     1072.48    377.04 o
  14  15  13     6138.23     6200.29    603.27 o
  15  15  13     1669.00     2781.75    561.38 o
   0  16  13     8828.22     9065.83    469.21 o
   1  16  13    24696.89    25220.11    536.24 o
   2  16  13        1.91      360.29    301.64 o
   3  16  13     3461.70     3242.59    343.53 o
   4  16  13      367.04      159.20    234.61 o
   5  16  13     4020.10     4767.52    485.97 o
   6  16  13       56.68      368.67    569.76 o
   7  16  13        5.43     -226.23    293.26 o
   8  16  13     9269.85     9761.27    536.24 o
   9  16  13    17479.22    17779.76    636.79 o
  10  16  13     3916.75     3661.52    544.62 o
  11  16  13      211.90      687.06    385.42 o
  12  16  13     2067.12     3259.34    485.97 o
  13  16  13     8242.32     8010.11    586.51 o
  14  16  13      856.34     -167.58    393.80 o
  15  16  13       42.66      469.21    821.12 o
   1  17  13    22592.45    23678.42    527.86 o
   2  17  13    29898.96    30146.83    712.20 o
   3  17  13    17708.23    19204.15    645.17 o
   4  17  13        4.44       33.52    217.85 o
   5  17  13       23.13       25.14    335.15 o
   6  17  13    32689.64    31110.39    829.50 o
   7  17  13     7684.47     7356.56    444.08 o
   8  17  13    27917.35    26057.99    787.60 o
   9  17  13      192.41     -217.85    284.88 o
  10  17  13     3019.43     3477.19    410.56 o
  11  17  13    27452.49    30867.40    921.67 o
  12  17  13    19314.17    18181.94    695.44 o
  13  17  13     5204.91     5982.44    460.83 o
  14  17  13       10.40      963.56    561.38 o
   0  18  13     8958.14     7741.99    477.59 o
   1  18  13    40346.33    41927.39    754.09 o
   2  18  13      413.64      636.79    234.61 o
   3  18  13      817.54      661.92    620.03 o
   4  18  13    13358.18    12777.63    578.14 o
   5  18  13      951.38      787.60    310.01 o
   6  18  13    10615.83    10331.03    586.51 o
   7  18  13      867.04      167.58    553.00 o
   8  18  13     7299.90     7356.56    502.73 o
   9  18  13     3321.63     3024.74    410.56 o
  10  18  13     3152.06     2832.03    494.35 o
  11  18  13     3001.67     2790.13    670.30 o
  12  18  13     1548.41     1080.86    620.03 o
  13  18  13    20024.76    20879.91    762.47 o
  14  18  13     1107.86     1583.59   1173.03 o
   1  19  13     9345.61     8856.36    469.21 o
   2  19  13     7827.89     7440.35    418.94 o
   3  19  13    25343.84    25253.63    871.39 o
   4  19  13      320.77     1256.82    578.14 o
   5  19  13     6077.80     7080.06    460.83 o
   6  19  13      586.23      938.42    402.18 o
   7  19  13     3108.69     2739.86    469.21 o
   8  19  13      149.29       92.17    544.62 o
   9  19  13       15.07      142.44    469.21 o
  10  19  13       24.75      251.36    536.24 o
  11  19  13    11258.15    12760.87    636.79 o
  12  19  13        1.82      645.17    846.26 o
  13  19  13     2824.99     2178.48   1307.09 o
   0  20  13     6694.26     7222.50    502.73 o
   1  20  13     8417.02     8294.99    393.80 o
   2  20  13       20.63     -242.98    242.98 o
   3  20  13       46.47      661.92    661.92 o
   4  20  13      898.68     1826.57    393.80 o
   5  20  13     6002.35     5814.87    854.63 o
   6  20  13     4891.95     3912.89    418.94 o
   7  20  13       58.13     -134.06    527.86 o
   8  20  13        9.44      -25.14    687.06 o
   9  20  13     2951.65     3527.46    427.32 o
  10  20  13     2623.24     3385.02    469.21 o
  11  20  13      488.45     1910.36    452.45 o
  12  20  13       85.96     1164.65    418.94 o
   1  21  13      118.20      108.92    343.53 o
   2  21  13     1053.89      863.01    586.51 o
   3  21  13     3273.37     3334.75    578.14 o
   4  21  13      284.98     -134.06    310.01 o
   5  21  13      705.65     1826.57    435.70 o
   6  21  13      181.46      754.09    703.82 o
   7  21  13       80.46      142.44    536.24 o
   8  21  13     3179.00     2924.19    670.30 o
   9  21  13     5035.50     3946.40    553.00 o
  10  21  13      132.95      402.18    360.29 o
  11  21  13      400.89      670.30    611.65 o
   0  22  13     7016.13     8035.24    712.20 o
   1  22  13      718.88     1198.16    393.80 o
   2  22  13     1309.75     1642.24    502.73 o
   3  22  13      382.62      871.39    569.76 o
   4  22  13     1438.10      494.35    804.36 o
   5  22  13     1217.05     1248.44    561.38 o
   6  22  13      681.18      846.26    343.53 o
   7  22  13      147.98     -125.68    435.70 o
   8  22  13      313.47     1013.83    377.04 o
   9  22  13     8221.25     8697.17    536.24 o
  10  22  13       17.78     -100.55    318.39 o
   1  23  13     5790.30     5798.11    527.86 o
   2  23  13     4005.04     3753.69    603.27 o
   3  23  13     7391.70     7733.61    678.68 o
   4  23  13    10585.70    12065.43    678.68 o
   5  23  13      170.36     -393.80    393.80 o
   6  23  13      838.19      594.89    410.56 o
   7  23  13     6965.65     7431.97   1005.45 o
   8  23  13     2472.35     3284.48    460.83 o
   9  23  13     1404.27     2379.57    787.60 o
   0  24  13      646.87     -385.42    779.23 o
   1  24  13     2752.62     2832.03    561.38 o
   2  24  13       36.11      276.50    435.70 o
   3  24  13     4289.79     2429.84    863.01 o
   4  24  13     1870.49     2111.45    611.65 o
   5  24  13     6315.02     6158.40   1248.44 o
   6  24  13     2211.03     2563.91    988.70 o
   7  24  13      387.07      108.92    553.00 o
   8  24  13     4964.74     3041.50   1005.45 o
   1  25  13      250.60      712.20    745.71 o
   2  25  13     1709.76     2195.24    636.79 o
   3  25  13     5029.11     4206.14   1089.24 o
   4  25  13     1643.61     4315.07    787.60 o
   5  25  13        8.19      226.23    578.14 o
   6  25  13     6945.54     6610.85    603.27 o
   0  26  13     1033.52     1617.10   1273.57 o
   1  26  13     6207.77     7591.17    930.04 o
   2  26  13       23.84     1399.26    661.92 o
   3  26  13      881.43     1851.71   3410.16 o
   0   0  14   112025.50   103863.29   2706.34 o
   1   0  14   266792.56   255234.22   4482.64 o
   2   0  14     4184.01     2589.04    217.85 o
   3   0  14    14148.81    16648.62    485.97 o
   4   0  14     2380.31     3803.96    234.61 o
   5   0  14    65961.98    58643.04   1055.73 o
   6   0  14     2922.51     3376.65    259.74 o
   7   0  14        8.62      360.29    343.53 o
   8   0  14     8503.81     9685.86    435.70 o
   9   0  14     7276.89     6175.16    368.67 o
  10   0  14       69.81     -125.68    259.74 o
  11   0  14     1333.16     1281.95    335.15 o
  12   0  14      201.24      360.29    385.42 o
  13   0  14    15735.15    17226.76    645.17 o
  14   0  14    16648.29    15517.49    611.65 o
  15   0  14    23805.50    25923.93    988.70 o
  16   0  14     1424.87     2396.33    469.21 o
  17   0  14    11890.20    10037.77   1164.65 o
  18   0  14     9967.05    10322.65    921.67 o
  19   0  14    13475.53    11671.63   3016.36 o
   1   1  14    72134.16    72367.48    980.32 o
   2   1  14      396.27     1072.48    142.44 o
   3   1  14   101283.93    95149.37   1256.82 o
   4   1  14     1386.45     2094.69    209.47 o
   5   1  14     8738.99     9953.98    226.23 o
   6   1  14     7051.97     8395.53    234.61 o
   7   1  14    61226.82    55433.97    812.74 o
   8   1  14     9505.36     9040.70    301.64 o
   9   1  14      431.36      787.60    276.50 o
  10   1  14     1050.32     1583.59    192.71 o
  11   1  14    14594.74    14889.08    452.45 o
  12   1  14     1308.78     1348.98    226.23 o
  13   1  14    13312.97    13607.13    402.18 o
  14   1  14      926.96     1156.27    259.74 o
  15   1  14     6803.55     7348.19    452.45 o
  16   1  14      773.04       50.27    368.67 o
  17   1  14    24110.24    23527.60    837.88 o
  18   1  14     1357.30     1038.97    435.70 o
  19   1  14     2977.65     3703.42    603.27 o
   0   2  14     8748.49     8621.76    343.53 o
   1   2  14    11038.42     9132.86    234.61 o
   2   2  14       64.86      217.85    125.68 o
   3   2  14     6571.23     6434.90    201.09 o
   4   2  14      222.45      435.70    150.82 o
   5   2  14   127708.59   126561.39   1767.92 o
   6   2  14     2318.96     2270.65    184.33 o
   7   2  14      731.29      678.68    167.58 o
   8   2  14     9235.79    10448.33    293.26 o
   9   2  14    49799.08    50817.27    854.63 o
  10   2  14      173.55      310.01    184.33 o
  11   2  14    11389.66    10875.65    360.29 o
  12   2  14     5663.26     5328.90    318.39 o
  13   2  14      800.93     1005.45    234.61 o
  14   2  14     3116.43     2899.06    318.39 o
  15   2  14     8828.26     8898.26    477.59 o
  16   2  14    13174.26    12853.04    620.03 o
  17   2  14      323.69      888.15    360.29 o
  18   2  14       90.15      234.61    611.65 o
  19   2  14    12604.19    13003.86    728.95 o
   1   3  14    24611.02    22982.98    427.32 o
   2   3  14     7966.53     8420.67    326.77 o
   3   3  14    11498.79     9995.88    460.83 o
   4   3  14     2233.86     1793.06    276.50 o
   5   3  14     6836.78     6233.81    268.12 o
   6   3  14    14322.72    14143.37    360.29 o
   7   3  14      924.40      754.09    167.58 o
   8   3  14      277.06      745.71    159.20 o
   9   3  14      261.76      159.20    175.95 o
  10   3  14     8338.43     7834.15    427.32 o
  11   3  14        7.89       -8.38    259.74 o
  12   3  14     7926.60     8571.49    385.42 o
  13   3  14     9122.28     9585.32    485.97 o
  14   3  14     4490.68     4859.69    460.83 o
  15   3  14       20.66     -184.33    360.29 o
  16   3  14     3236.89     3100.15    444.08 o
  17   3  14     4657.45     4491.02    410.56 o
  18   3  14      985.33      452.45    435.70 o
  19   3  14      134.20      209.47    469.21 o
   0   4  14        1.84      385.42    226.23 o
   1   4  14     6929.49     5823.25    242.98 o
   2   4  14      610.65      393.80    134.06 o
   3   4  14     5277.93     4239.66    175.95 o
   4   4  14     1496.87     1466.29    226.23 o
   5   4  14     1855.86     1960.63    293.26 o
   6   4  14     8830.21     9836.68    293.26 o
   7   4  14     1172.73     1156.27    226.23 o
   8   4  14     5359.29     5521.61    242.98 o
   9   4  14     6936.44     6208.67    326.77 o
  10   4  14    23424.15    23016.49    536.24 o
  11   4  14     5125.68     5085.92    318.39 o
  12   4  14     3270.41     3091.77    326.77 o
  13   4  14     5645.89     6049.47    418.94 o
  14   4  14     1257.54     1340.60    310.01 o
  15   4  14     2746.31     2362.81    410.56 o
  16   4  14     5467.64     4616.71    477.59 o
  17   4  14      586.89     -360.29    360.29 o
  18   4  14      499.90      712.20    737.33 o
  19   4  14     1093.44     2773.37    913.29 o
   1   5  14    13797.19    14687.99    351.91 o
   2   5  14    12024.90    10674.56    293.26 o
   3   5  14    33878.25    32492.89    519.48 o
   4   5  14      132.84      301.64    142.44 o
   5   5  14     1114.95     1709.27    209.47 o
   6   5  14     2522.04     3376.65    217.85 o
   7   5  14    24256.53    25446.34    519.48 o
   8   5  14    31261.91    30322.78    620.03 o
   9   5  14       56.80      100.55    167.58 o
  10   5  14     3526.68     3904.51    268.12 o
  11   5  14    20854.31    21282.09    678.68 o
  12   5  14    14417.94    13808.22    553.00 o
  13   5  14    13188.83    14495.28    561.38 o
  14   5  14      319.97     -276.50    276.50 o
  15   5  14     6665.19     5722.70    578.14 o
  16   5  14      678.42      217.85    326.77 o
  17   5  14     1529.70      209.47    343.53 o
  18   5  14     1057.70      687.06    360.29 o
   0   6  14       70.80     -259.74    276.50 o
   1   6  14    61681.77    60360.69    921.67 o
   2   6  14     2945.37     3535.84    276.50 o
   3   6  14     5634.54     5127.81    234.61 o
   4   6  14      303.43      242.98    150.82 o
   5   6  14    53152.74    50792.13    821.12 o
   6   6  14      158.41     -150.82    150.82 o
   7   6  14      805.56      804.36    159.20 o
   8   6  14       68.93      326.77    226.23 o
   9   6  14    47159.65    46585.98    896.53 o
  10   6  14    21172.14    22220.51    561.38 o
  11   6  14     5942.70     7004.66    427.32 o
  12   6  14       40.18      184.33    301.64 o
  13   6  14    26752.70    25236.87    728.95 o
  14   6  14     1165.92      946.80    586.51 o
  15   6  14    27235.10    26518.82    863.01 o
  16   6  14      581.39      175.95    368.67 o
  17   6  14      639.57      703.82    578.14 o
  18   6  14     1281.32      125.68    997.07 o
   1   7  14    24965.18    24055.46    477.59 o
   2   7  14    29327.05    31336.62    603.27 o
   3   7  14    53689.45    49920.74    812.74 o
   4   7  14        2.61      410.56    385.42 o
   5   7  14      739.01     1038.97    201.09 o
   6   7  14    12528.19    12987.10    368.67 o
   7   7  14    98406.64    99749.32   1457.91 o
   8   7  14      906.90      829.50    242.98 o
   9   7  14     2593.99     2815.27    368.67 o
  10   7  14      939.74      955.18    368.67 o
  11   7  14    35469.11    36858.23    795.98 o
  12   7  14     2055.88     1910.36    393.80 o
  13   7  14     9835.35     9769.65    502.73 o
  14   7  14      606.73      301.64    393.80 o
  15   7  14     9229.24     9451.26    594.89 o
  16   7  14      371.88      477.59    410.56 o
  17   7  14    11325.10    12509.51    670.30 o
  18   7  14     1169.77     1784.68    636.79 o
   0   8  14    92283.62    92518.42   1784.68 o
   1   8  14    75598.08    73088.05   1097.62 o
   2   8  14     8040.37     7616.31    276.50 o
   3   8  14     3828.12     3653.15    360.29 o
   4   8  14    32337.04    33029.13    603.27 o
   5   8  14    48956.94    45681.08    770.85 o
   6   8  14    19865.99    20117.44    444.08 o
   7   8  14      230.59       92.17    201.09 o
   8   8  14      327.86      519.48    242.98 o
   9   8  14    20854.28    21617.24    603.27 o
  10   8  14     2213.74     2848.78    301.64 o
  11   8  14     7800.50     8387.15    393.80 o
  12   8  14        4.61      452.45    561.38 o
  13   8  14    13275.50    12057.06    553.00 o
  14   8  14     3227.83     3242.59    561.38 o
  15   8  14    10429.74    13087.65    695.44 o
  16   8  14       73.67      184.33    728.95 o
  17   8  14     2576.29     2304.16    553.00 o
  18   8  14     6130.38     8219.58   1097.62 o
   1   9  14    44353.61    45262.14    754.09 o
   2   9  14     5467.00     4985.37    318.39 o
   3   9  14    55165.56    54738.54    879.77 o
   4   9  14    38724.69    39514.30    695.44 o
   5   9  14     4302.70     4315.07    343.53 o
   6   9  14     1304.90     1189.79    310.01 o
   7   9  14    20627.25    20796.12    544.62 o
   8   9  14     2368.75     2614.18    326.77 o
   9   9  14    14237.75    13757.95    469.21 o
  10   9  14       15.68      142.44    226.23 o
  11   9  14    23400.86    25203.35    712.20 o
  12   9  14      234.51      226.23    393.80 o
  13   9  14     2703.52     3946.40    502.73 o
  14   9  14     4625.07     4214.52    519.48 o
  15   9  14    14164.91    12576.54    653.54 o
  16   9  14      758.16     1005.45    418.94 o
  17   9  14     1399.37      971.94    594.89 o
  18   9  14      116.12       16.76    754.09 o
   0  10  14      295.09       50.27    444.08 o
   1  10  14    19335.76    19405.24    435.70 o
   2  10  14     7560.69     7088.44    284.88 o
   3  10  14        2.24        0.00    159.20 o
   4  10  14     2301.65     1499.80    351.91 o
   5  10  14    18456.22    18626.02    502.73 o
   6  10  14     1096.94      368.67    276.50 o
   7  10  14    11193.56    11990.03    435.70 o
   8  10  14       55.82      -33.52    276.50 o
   9  10  14     6255.48     6552.20    385.42 o
  10  10  14    21094.39    21349.12    594.89 o
  11  10  14     2549.13     3385.02    360.29 o
  12  10  14     2318.24     1927.12    326.77 o
  13  10  14     1367.71     1206.54    511.11 o
  14  10  14       23.91      343.53    410.56 o
  15  10  14       66.95      460.83    519.48 o
  16  10  14     1092.93     1038.97    603.27 o
  17  10  14      125.83        0.00    402.18 o
   1  11  14     5512.29     4809.42    251.36 o
   2  11  14      422.14      586.51    184.33 o
   3  11  14       37.21     -226.23    226.23 o
   4  11  14      138.17      469.21    209.47 o
   5  11  14     9106.39     9493.15    385.42 o
   6  11  14       77.16      636.79    293.26 o
   7  11  14        5.09      594.89    293.26 o
   8  11  14    13950.33    14151.75    477.59 o
   9  11  14      963.50     1214.92    284.88 o
  10  11  14     7073.69     7163.85    385.42 o
  11  11  14       55.91      410.56    276.50 o
  12  11  14     2173.30     1600.35    326.77 o
  13  11  14     3322.58     3100.15    469.21 o
  14  11  14     3885.61     3594.49    469.21 o
  15  11  14      689.83     1030.59    544.62 o
  16  11  14      180.67     1156.27    485.97 o
  17  11  14       13.35      385.42    620.03 o
   0  12  14        4.52     -234.61    234.61 o
   1  12  14     9536.60    10406.44    444.08 o
   2  12  14     3489.92     3209.07    284.88 o
   3  12  14     2837.62     2077.94    310.01 o
   4  12  14       29.84      -58.65    259.74 o
   5  12  14    13993.12    13070.89    435.70 o
   6  12  14       90.07      821.12    268.12 o
   7  12  14     2110.24     2731.48    301.64 o
   8  12  14     8461.51     7876.05    410.56 o
   9  12  14     9680.89     9350.71    418.94 o
  10  12  14      377.24      377.04    242.98 o
  11  12  14      874.54      385.42    318.39 o
  12  12  14      231.99      871.39    536.24 o
  13  12  14     6639.22     7348.19    578.14 o
  14  12  14     3608.87     5144.57    578.14 o
  15  12  14     3234.98     3887.75    561.38 o
  16  12  14     2294.56     2999.60   1005.45 o
  17  12  14     3507.31     5010.51    720.57 o
   1  13  14    31313.81    34151.88    670.30 o
   2  13  14     4694.16     4549.67    268.12 o
   3  13  14    70175.02    70021.41   1114.38 o
   4  13  14       45.17      720.57    284.88 o
   5  13  14     1386.10     1491.42    377.04 o
   6  13  14     5497.88     5077.54    360.29 o
   7  13  14     9440.90     9015.56    418.94 o
   8  13  14     5694.32     5111.05    368.67 o
   9  13  14      376.42      569.76    276.50 o
  10  13  14      106.96      511.11    301.64 o
  11  13  14    25990.24    26962.90    770.85 o
  12  13  14        3.37      469.21    418.94 o
  13  13  14     6123.43     6795.19    519.48 o
  14  13  14      781.04      293.26    460.83 o
  15  13  14    12949.00    13372.52    728.95 o
  16  13  14     2936.58     3468.81    578.14 o
   0  14  14    24288.49    24901.72    712.20 o
   1  14  14    59181.48    60528.27    938.42 o
   2  14  14     5186.18     5127.81    377.04 o
   3  14  14     9336.08     9442.88    402.18 o
   4  14  14     4981.83     5387.55    335.15 o
   5  14  14    10878.82    11009.71    519.48 o
   6  14  14     1654.66      904.91    469.21 o
   7  14  14      462.65     -167.58    276.50 o
   8  14  14     2716.84     2362.81    351.91 o
   9  14  14    29830.00    30171.96    904.91 o
  10  14  14     9640.84     9266.92    569.76 o
  11  14  14     4439.11     4189.39    854.63 o
  12  14  14       13.72     -142.44    452.45 o
  13  14  14    33910.93    33422.93    955.18 o
  14  14  14       26.79      620.03    485.97 o
  15  14  14     6782.93     7490.62    678.68 o
  16  14  14        2.78     -159.20    854.63 o
   1  15  14    24363.65    25136.32    536.24 o
   2  15  14     9775.77     9778.03    351.91 o
   3  15  14    37315.08    37964.23    804.36 o
   4  15  14      533.73      921.67    276.50 o
   5  15  14     1879.40     2052.80    301.64 o
   6  15  14     1369.14     1767.92    284.88 o
   7  15  14    39919.63    39296.45    854.63 o
   8  15  14    10117.04     9761.27    494.35 o
   9  15  14     2414.88     1985.77    351.91 o
  10  15  14     1687.06     1575.21    335.15 o
  11  15  14    39144.50    39857.83   1013.83 o
  12  15  14       98.29     -117.30    301.64 o
  13  15  14    16652.44    15199.10    611.65 o
  14  15  14      229.52     -108.92    703.82 o
  15  15  14     6024.94     5354.04    645.17 o
   0  16  14     2837.53     2446.60    393.80 o
   1  16  14     7833.79     8672.03    368.67 o
   2  16  14       19.19      -33.52    201.09 o
   3  16  14      918.19      871.39    251.36 o
   4  16  14      841.19      192.71    343.53 o
   5  16  14    10128.75     9325.58    410.56 o
   6  16  14     1918.96     1642.24    310.01 o
   7  16  14      102.37      670.30    628.41 o
   8  16  14     2310.81     1751.16    343.53 o
   9  16  14    25819.13    25932.31    821.12 o
  10  16  14     4560.43     4993.75    485.97 o
  11  16  14     3897.29     3929.65    444.08 o
  12  16  14     1323.51     1499.80    653.54 o
  13  16  14    15627.59    15626.41    678.68 o
  14  16  14       67.67      293.26    603.27 o
  15  16  14     2973.58     2739.86    494.35 o
   1  17  14    14281.02    15031.52    469.21 o
   2  17  14       32.62      418.94    611.65 o
   3  17  14    23063.44    23468.95    712.20 o
   4  17  14       25.69      -16.76    226.23 o
   5  17  14    10893.50    10582.39    435.70 o
   6  17  14       25.56       50.27    318.39 o
   7  17  14       69.42     -175.95    276.50 o
   8  17  14     3754.56     3636.39    645.17 o
   9  17  14      282.39      284.88    360.29 o
  10  17  14       30.12     -159.20    310.01 o
  11  17  14      834.93     1290.33    410.56 o
  12  17  14        4.71      -92.17    502.73 o
  13  17  14      138.18     -502.73    527.86 o
  14  17  14      885.62     1927.12    687.06 o
   0  18  14     3704.10     3334.75    418.94 o
   1  18  14        7.61       25.14    242.98 o
   2  18  14     1408.36     1064.10    377.04 o
   3  18  14     1872.16     2228.75    343.53 o
   4  18  14      371.04      502.73    444.08 o
   5  18  14     6117.15     5303.76    511.11 o
   6  18  14     3860.87     4214.52    393.80 o
   7  18  14     3944.15     4155.87    402.18 o
   8  18  14     1217.00     1684.13    418.94 o
   9  18  14      491.98      351.91    326.77 o
  10  18  14       27.32       58.65    335.15 o
  11  18  14      381.13       92.17    485.97 o
  12  18  14      692.29     1365.74    485.97 o
  13  18  14       13.75     -117.30    326.77 o
  14  18  14      577.19     2597.42   2144.97 o
   1  19  14    18751.02    19078.47    502.73 o
   2  19  14       14.39     -226.23    268.12 o
   3  19  14     1004.38      134.06    377.04 o
   4  19  14      448.61     1424.39    335.15 o
   5  19  14     9592.74     9727.76    586.51 o
   6  19  14     5686.23     5588.64    695.44 o
   7  19  14      151.93      921.67    335.15 o
   8  19  14       53.53      561.38    402.18 o
   9  19  14      699.12      343.53    326.77 o
  10  19  14        4.02     -368.67    812.74 o
  11  19  14     3236.22     3276.10    469.21 o
  12  19  14        0.84       83.79    418.94 o
  13  19  14     2509.37     3284.48    469.21 o
   0  20  14      700.09      536.24    519.48 o
   1  20  14    24822.40    25429.58    628.41 o
   2  20  14        0.91     -150.82    310.01 o
   3  20  14     8772.49     9183.14    687.06 o
   4  20  14     3162.14     2806.89    620.03 o
   5  20  14    18952.02    18316.00    812.74 o
   6  20  14      250.95      343.53    351.91 o
   7  20  14      318.24      377.04    393.80 o
   8  20  14       54.95     -351.91    603.27 o
   9  20  14     5856.45     4591.57    460.83 o
  10  20  14     5628.04     5471.34    728.95 o
  11  20  14     1424.14      762.47    703.82 o
  12  20  14     2443.99     2639.31   1298.71 o
   1  21  14    17523.24    17193.25    578.14 o
   2  21  14        1.69     -125.68    343.53 o
   3  21  14    20808.09    21701.02    879.77 o
   4  21  14     1707.42     2714.72    452.45 o
   5  21  14     1695.44      519.48    360.29 o
   6  21  14     3237.41     1550.07    678.68 o
   7  21  14    12144.26    10783.48    536.24 o
   8  21  14      529.35        0.00    402.18 o
   9  21  14       28.10      469.21    485.97 o
  10  21  14     4852.85     3678.28    553.00 o
  11  21  14     9712.59     7951.46    578.14 o
   0  22  14     9187.12     9895.33   1106.00 o
   1  22  14    24531.67    23351.64   1013.83 o
   2  22  14      111.69     -402.18    402.18 o
   3  22  14     1306.49     1298.71    787.60 o
   4  22  14     5356.02     6661.13    636.79 o
   5  22  14    19162.57    18290.87    737.33 o
   6  22  14      670.72     1298.71    469.21 o
   7  22  14      145.83      544.62    569.76 o
   8  22  14       13.76     -150.82    310.01 o
   9  22  14    13191.66    11478.92    586.51 o
  10  22  14      222.21        8.38    360.29 o
   1  23  14     3635.46     4532.92    695.44 o
   2  23  14      793.41     1927.12    569.76 o
   3  23  14    11240.71    12316.80   1106.00 o
   4  23  14     9815.14     9199.89    871.39 o
   5  23  14      741.47     -310.01    519.48 o
   6  23  14      241.05     -167.58    418.94 o
   7  23  14     4870.58     5102.67    502.73 o
   8  23  14      106.94      728.95    594.89 o
   9  23  14     1734.67     1633.86    695.44 o
   0  24  14      621.47     -636.79    636.79 o
   1  24  14     2026.26     3879.37    678.68 o
   2  24  14     3321.02     3259.34   1047.35 o
   3  24  14      249.89      511.11    863.01 o
   4  24  14     1741.45     2639.31    527.86 o
   5  24  14     2361.08     2848.78    594.89 o
   6  24  14     2795.15     1633.86    804.36 o
   7  24  14      481.08      670.30    519.48 o
   1  25  14       84.14      293.26   1307.09 o
   2  25  14     2830.16     4373.72    879.77 o
   3  25  14       23.73     -226.23    494.35 o
   4  25  14     4124.13     3242.59   1055.73 o
   5  25  14       15.29      720.57    770.85 o
   0  26  14      136.41      184.33   1164.65 o
   1  26  14      125.27     1147.89   1558.45 o
   2  26  14      378.20     1399.26   1583.59 o
   1   1  15    18944.18    18869.00    351.91 o
   2   1  15     3745.72     5462.96    209.47 o
   3   1  15    18275.72    17922.20    360.29 o
   4   1  15        0.42     -117.30    117.30 o
   5   1  15     1147.89     1457.91    175.95 o
   6   1  15    37632.86    38425.06    536.24 o
   7   1  15     1607.17     1365.74    167.58 o
   8   1  15     6631.95     5898.66    335.15 o
   9   1  15      680.08      444.08    167.58 o
  10   1  15      579.23      427.32    192.71 o
  11   1  15       68.73     -175.95    175.95 o
  12   1  15      712.02      854.63    217.85 o
  13   1  15      642.71      477.59    293.26 o
  14   1  15     3588.19     3535.84    301.64 o
  15   1  15     2734.98     3033.12    351.91 o
  16   1  15      117.31      310.01    368.67 o
  17   1  15      189.20      620.03    410.56 o
  18   1  15     4521.38     4884.83    737.33 o
  19   1  15     1965.32     2170.10    837.88 o
   0   2  15       19.50      485.97    201.09 o
   1   2  15    82324.43    77059.59   1047.35 o
   2   2  15       50.48      100.55    142.44 o
   3   2  15     5300.41     4909.96    184.33 o
   4   2  15    17899.47    17008.91    343.53 o
   5   2  15    64177.69    65630.94    913.29 o
   6   2  15     7475.50     6770.05    251.36 o
   7   2  15      583.88      670.30    184.33 o
   8   2  15    12534.48    12023.54    318.39 o
   9   2  15    35986.71    37654.21    737.33 o
  10   2  15      267.18      234.61    251.36 o
  11   2  15      169.53       67.03    310.01 o
  12   2  15     1066.62     1281.95    226.23 o
  13   2  15    15276.73    15073.42    460.83 o
  14   2  15     1564.66     2010.91    310.01 o
  15   2  15     1422.00     1382.50    301.64 o
  16   2  15     3727.41     3870.99    527.86 o
  17   2  15     8175.50     8504.46    795.98 o
  18   2  15     2451.62     2128.21    879.77 o
   1   3  15    77462.11    77570.70   1055.73 o
   2   3  15    14379.66    18642.77    385.42 o
   3   3  15   157721.06   159288.88   2036.04 o
   4   3  15       15.79      351.91    117.30 o
   5   3  15     1021.95      594.89    201.09 o
   6   3  15     6562.27     5529.99    242.98 o
   7   3  15    50532.66    52819.80    795.98 o
   8   3  15     1543.25      997.07    242.98 o
   9   3  15      454.66      485.97    201.09 o
  10   3  15     1030.66     1449.53    226.23 o
  11   3  15    22844.38    23837.61    553.00 o
  12   3  15      281.73       33.52    276.50 o
  13   3  15     6597.91     7163.85    527.86 o
  14   3  15       44.05      268.12    301.64 o
  15   3  15     3502.32     4909.96    444.08 o
  16   3  15     2534.93     2530.39    435.70 o
  17   3  15     5784.45     5873.52    444.08 o
  18   3  15        1.17      494.35    393.80 o
   0   4  15    28847.21    31814.21    854.63 o
   1   4  15    87538.02    87298.45   1256.82 o
   2   4  15     8348.97     7356.56    293.26 o
   3   4  15     6133.73     6744.91    226.23 o
   4   4  15    13341.04    13012.24    351.91 o
   5   4  15     7089.01     6803.56    259.74 o
   6   4  15     9032.36     9669.11    393.80 o
   7   4  15     1238.02     1198.16    234.61 o
   8   4  15      344.31      284.88    150.82 o
   9   4  15    65169.59    67398.87    988.70 o
  10   4  15      161.08      -92.17    209.47 o
  11   4  15     1003.10     1022.21    226.23 o
  12   4  15      215.09      444.08    259.74 o
  13   4  15    43544.72    42974.73    988.70 o
  14   4  15        1.92     -234.61    301.64 o
  15   4  15     3875.72     3753.69    435.70 o
  16   4  15     1130.36      594.89    343.53 o
  17   4  15       27.27      100.55    393.80 o
  18   4  15    12903.24    12970.34    695.44 o
   1   5  15     6733.90     7147.09    393.80 o
   2   5  15     5272.66     4759.14    234.61 o
   3   5  15    28935.90    29694.38    527.86 o
   4   5  15        0.29       50.27    184.33 o
   5   5  15     3160.21     3762.07    226.23 o
   6   5  15    14038.51    14051.21    402.18 o
   7   5  15    52572.81    54453.65    888.15 o
   8   5  15    17516.46    16606.73    418.94 o
   9   5  15       13.54      -16.76    192.71 o
  10   5  15    23106.03    22564.04    636.79 o
  11   5  15    68935.42    72870.20   1583.59 o
  12   5  15       14.73      -75.41    284.88 o
  13   5  15     5836.19     6401.38    444.08 o
  14   5  15     1058.68     1348.98    435.70 o
  15   5  15     8552.12     8320.12    519.48 o
  16   5  15      197.57      150.82    310.01 o
  17   5  15     1358.20     1240.06    586.51 o
  18   5  15       23.71     -192.71    603.27 o
   0   6  15    59949.98    58316.27   1374.12 o
   1   6  15     2365.55     1684.13    184.33 o
   2   6  15    18830.52    19304.70    410.56 o
   3   6  15     2889.46     2957.71    209.47 o
   4   6  15    16875.80    15861.02    385.42 o
   5   6  15    12358.45    11353.24    326.77 o
   6   6  15    12537.09    12660.33    360.29 o
   7   6  15        1.76     -159.20    159.20 o
   8   6  15       54.95     -117.30    284.88 o
   9   6  15    38590.70    39221.04    804.36 o
  10   6  15    40641.58    43175.82    879.77 o
  11   6  15       27.33     -268.12    268.12 o
  12   6  15      791.10      888.15    527.86 o
  13   6  15    14661.91    16254.82    569.76 o
  14   6  15      590.07      586.51    578.14 o
  15   6  15     5199.57     5672.43    444.08 o
  16   6  15     5793.71     4030.19    485.97 o
  17   6  15      266.25      -50.27    502.73 o
  18   6  15      230.96      896.53    536.24 o
   1   7  15        6.98      167.58    184.33 o
   2   7  15    10773.34    10171.83    310.01 o
   3   7  15      129.52      712.20    167.58 o
   4   7  15    17721.36    17888.68    418.94 o
   5   7  15    16477.86    16682.14    402.18 o
   6   7  15       39.22      -67.03    159.20 o
   7   7  15     8117.24     7708.47    326.77 o
   8   7  15     1607.70     2463.36    360.29 o
   9   7  15       15.18     -117.30    234.61 o
  10   7  15     7667.02     7758.75    385.42 o
  11   7  15      472.67      175.95    318.39 o
  12   7  15     1986.88     2077.94    687.06 o
  13   7  15      931.21      259.74    284.88 o
  14   7  15     2548.12     2714.72    402.18 o
  15   7  15       47.92       50.27    335.15 o
  16   7  15     1218.06     1717.65    477.59 o
  17   7  15      272.37     -284.88    519.48 o
  18   7  15      310.95     1290.33   1005.45 o
   0   8  15     5525.54     5538.37    578.14 o
   1   8  15    17025.63    14495.28    368.67 o
   2   8  15    32194.55    33598.88    611.65 o
   3   8  15    16799.77    18558.98    427.32 o
   4   8  15      445.12      695.44    259.74 o
   5   8  15    24902.66    23360.02    494.35 o
   6   8  15     8740.26     9099.35    477.59 o
   7   8  15     4569.50     4113.98    318.39 o
   8   8  15     6331.06     7700.09    368.67 o
   9   8  15    10883.37    10305.89    410.56 o
  10   8  15       39.19     -175.95    335.15 o
  11   8  15    10074.33     9769.65    410.56 o
  12   8  15     1252.36     1382.50    310.01 o
  13   8  15      771.27      695.44    335.15 o
  14   8  15     7679.55     7524.14    544.62 o
  15   8  15     5872.69     6024.34    795.98 o
  16   8  15     5159.66     5354.04    561.38 o
  17   8  15       46.61     -159.20    527.86 o
  18   8  15       60.85     1038.97    938.42 o
   1   9  15    19778.70    20955.31    452.45 o
   2   9  15     1702.36     1851.71    259.74 o
   3   9  15     2177.28     1449.53    209.47 o
   4   9  15     3839.72     3795.58    234.61 o
   5   9  15     1234.29     1131.13    242.98 o
   6   9  15      118.61      955.18    301.64 o
   7   9  15       13.82     -100.55    284.88 o
   8   9  15       82.56      594.89    234.61 o
   9   9  15     4135.26     4558.05    444.08 o
  10   9  15     3165.11     3510.71    460.83 o
  11   9  15     4348.02     5529.99    435.70 o
  12   9  15      103.93      410.56    460.83 o
  13   9  15        7.79       67.03    351.91 o
  14   9  15       41.56     -192.71    536.24 o
  15   9  15     2350.49     2128.21    544.62 o
  16   9  15     3266.56     5421.07    703.82 o
  17   9  15     4271.94     3108.53    586.51 o
   0  10  15        4.54     -108.92    201.09 o
   1  10  15   103820.96   102581.34   1499.80 o
   2  10  15     6570.36     5823.25    259.74 o
   3  10  15    15236.96    15157.20    427.32 o
   4  10  15     5899.85     5789.73    310.01 o
   5  10  15    61202.34    60134.46   1072.48 o
   6  10  15      949.88     1198.16    268.12 o
   7  10  15      137.75      351.91    226.23 o
   8  10  15    11738.32    10749.97    427.32 o
   9  10  15     1599.82     2547.15    318.39 o
  10  10  15     3118.11     3200.69    385.42 o
  11  10  15     2567.53     2974.46    360.29 o
  12  10  15      813.95     1298.71    268.12 o
  13  10  15     5357.99     4784.28    469.21 o
  14  10  15     5584.85     4616.71    519.48 o
  15  10  15     7127.89     6728.16    561.38 o
  16  10  15        7.33      670.30    435.70 o
  17  10  15     9153.37    10222.10    728.95 o
   1  11  15    50156.41    49644.24    829.50 o
   2  11  15     3576.58     3485.57    242.98 o
   3  11  15    89013.47    86837.62   1441.15 o
   4  11  15       93.65      167.58    217.85 o
   5  11  15    11764.90    11579.47    418.94 o
   6  11  15       39.09      594.89    276.50 o
   7  11  15    64781.83    65253.89   1173.03 o
   8  11  15    10730.74    10599.15    402.18 o
   9  11  15      211.67      393.80    276.50 o
  10  11  15     3160.83     3167.18    326.77 o
  11  11  15    10428.05     9945.61    494.35 o
  12  11  15     8288.03     8219.58    427.32 o
  13  11  15     5452.89     5228.36    921.67 o
  14  11  15     2600.25     3058.25    980.32 o
  15  11  15     1626.79     1181.41    636.79 o
  16  11  15     2073.53     3158.80    586.51 o
  17  11  15    22447.14    26644.50   1441.15 o
   0  12  15     1202.74     1055.73    335.15 o
   1  12  15    32675.77    33439.69    628.41 o
   2  12  15       75.85      -25.14    226.23 o
   3  12  15    12292.79    12383.83    494.35 o
   4  12  15     2724.86     2379.57    293.26 o
   5  12  15    24740.37    23259.48    594.89 o
   6  12  15      132.67      687.06    251.36 o
   7  12  15     1600.92     1684.13    276.50 o
   8  12  15      612.08      485.97    268.12 o
   9  12  15     1897.51     2220.38    326.77 o
  10  12  15     2381.65     1977.39    536.24 o
  11  12  15      532.41      938.42    293.26 o
  12  12  15       79.36      427.32    485.97 o
  13  12  15       67.76      251.36    310.01 o
  14  12  15       89.97     -159.20    360.29 o
  15  12  15     9719.04     9819.92    678.68 o
  16  12  15     1382.28     1726.03    636.79 o
   1  13  15    10523.48    10800.24    410.56 o
   2  13  15     4877.77     4708.87    326.77 o
   3  13  15     6207.80     6904.11    368.67 o
   4  13  15       43.49       33.52    217.85 o
   5  13  15    11501.27    11378.38    444.08 o
   6  13  15     1089.75      980.32    393.80 o
   7  13  15      544.33      351.91    310.01 o
   8  13  15     1343.65     2052.80    276.50 o
   9  13  15     6056.48     6661.13    402.18 o
  10  13  15      282.78        8.38    368.67 o
  11  13  15     2482.15     2262.27    611.65 o
  12  13  15        1.77      904.91    586.51 o
  13  13  15     5882.88     5731.08    527.86 o
  14  13  15     2135.26     1726.03    427.32 o
  15  13  15       13.10      469.21    636.79 o
  16  13  15      779.43      963.56    469.21 o
   0  14  15     3506.06     3862.61    569.76 o
   1  14  15       58.12      -33.52    326.77 o
   2  14  15      759.33      561.38    435.70 o
   3  14  15      319.46      -58.65    242.98 o
   4  14  15     4622.12     4608.33    326.77 o
   5  14  15     2140.78     2480.12    393.80 o
   6  14  15       81.98      385.42    242.98 o
   7  14  15      713.47     1206.54    276.50 o
   8  14  15       13.79      502.73    368.67 o
   9  14  15     1479.18     1281.95    335.15 o
  10  14  15       40.70     -184.33    284.88 o
  11  14  15      697.22      502.73    561.38 o
  12  14  15     1283.75      896.53    435.70 o
  13  14  15       16.18      351.91    427.32 o
  14  14  15       30.86     -284.88    402.18 o
  15  14  15     5658.50     6602.47    620.03 o
  16  14  15       30.39      -83.79    720.57 o
   1  15  15       18.75      -83.79    251.36 o
   2  15  15     6391.50     6418.14    351.91 o
   3  15  15     4290.04     4113.98    326.77 o
   4  15  15      310.83      661.92    284.88 o
   5  15  15     6839.46     7230.88    393.80 o
   6  15  15       13.32      100.55    293.26 o
   7  15  15     5339.07     5328.90    393.80 o
   8  15  15      892.62     1516.56    351.91 o
   9  15  15     2239.89     2429.84    821.12 o
  10  15  15      723.81     1943.88    402.18 o
  11  15  15     3259.08     3385.02    444.08 o
  12  15  15      239.79      134.06    435.70 o
  13  15  15      591.76      -67.03    418.94 o
  14  15  15       18.11      100.55    527.86 o
  15  15  15     1776.22     1240.06    460.83 o
   0  16  15    70722.70    73523.74   1885.22 o
   1  16  15       20.93      142.44    268.12 o
   2  16  15      793.28      720.57    251.36 o
   3  16  15     7414.22     7658.20    418.94 o
   4  16  15       11.27      561.38    326.77 o
   5  16  15    17540.20    17402.71    536.24 o
   6  16  15     2711.49     2899.06    310.01 o
   7  16  15     2406.42     2371.19    377.04 o
   8  16  15      271.98      -41.89    377.04 o
   9  16  15    46896.68    46921.14   1106.00 o
  10  16  15       92.91      578.14    360.29 o
  11  16  15      929.17     1751.16    502.73 o
  12  16  15     6502.21     6552.20    485.97 o
  13  16  15    15783.64    16053.73    653.54 o
  14  16  15     2845.86     3870.99    804.36 o
  15  16  15     5600.29     9853.44   1734.41 o
   1  17  15       61.61      661.92    343.53 o
   2  17  15      845.07      812.74    310.01 o
   3  17  15    16029.64    14587.45    519.48 o
   4  17  15        1.15      460.83    351.91 o
   5  17  15      936.02     1298.71    276.50 o
   6  17  15       80.00     1298.71    511.11 o
   7  17  15    39656.68    40226.50   1013.83 o
   8  17  15       81.01      234.61    754.09 o
   9  17  15      376.96     1156.27    326.77 o
  10  17  15      341.75      997.07    360.29 o
  11  17  15    13933.42    14972.87    670.30 o
  12  17  15     5866.50     4767.52    460.83 o
  13  17  15     2379.19     1809.82    620.03 o
  14  17  15      329.24     1122.76    410.56 o
   0  18  15    14792.38    13590.37    754.09 o
   1  18  15    28476.31    28864.88    661.92 o
   2  18  15      854.44      527.86    444.08 o
   3  18  15     4216.43     3242.59    377.04 o
   4  18  15     1537.68     1642.24    569.76 o
   5  18  15    29122.39    27691.85    837.88 o
   6  18  15     2575.83     2974.46    360.29 o
   7  18  15       67.54      175.95    527.86 o
   8  18  15     1332.40      670.30    561.38 o
   9  18  15    13930.04    14939.35    636.79 o
  10  18  15     3998.90     4206.14    511.11 o
  11  18  15       94.77        8.38    519.48 o
  12  18  15     1356.33      846.26    452.45 o
  13  18  15    18133.52    17494.88    737.33 o
   1  19  15    14003.47    14269.05    511.11 o
   2  19  15     1059.32     1198.16    511.11 o
   3  19  15    24236.76    25144.70    745.71 o
   4  19  15     3951.47     3678.28    494.35 o
   5  19  15      482.82      -75.41    301.64 o
   6  19  15     2886.26     1927.12    460.83 o
   7  19  15    21773.32    21499.94    728.95 o
   8  19  15      649.38      980.32    385.42 o
   9  19  15        1.46      150.82    343.53 o
  10  19  15      778.87      293.26    444.08 o
  11  19  15     4505.25     4608.33    695.44 o
  12  19  15     1484.88     -251.36    519.48 o
  13  19  15       72.50     2220.38    745.71 o
   0  20  15        5.34      268.12    661.92 o
   1  20  15    14908.86    15659.93    812.74 o
   2  20  15       87.93      360.29    360.29 o
   3  20  15     3173.94     2195.24    728.95 o
   4  20  15      191.38      888.15    435.70 o
   5  20  15     8754.41     7013.03    896.53 o
   6  20  15      278.35     -435.70    494.35 o
   7  20  15       23.76      402.18    310.01 o
   8  20  15     1467.41      527.86    393.80 o
   9  20  15     2028.72     2262.27    385.42 o
  10  20  15       18.78       67.03    368.67 o
  11  20  15      244.16     -351.91    460.83 o
  12  20  15       76.54      569.76    779.23 o
   1  21  15      808.83     1399.26    377.04 o
   2  21  15     1168.91     1893.60    754.09 o
   3  21  15     1520.79     1365.74    444.08 o
   4  21  15     2350.88     2480.12    527.86 o
   5  21  15      280.58     1231.68    452.45 o
   6  21  15      110.35     -293.26    393.80 o
   7  21  15       93.97     1332.23    703.82 o
   8  21  15     1327.89      879.77    485.97 o
   9  21  15        5.41      360.29    444.08 o
  10  21  15      627.09     1382.50    871.39 o
  11  21  15      555.19     1809.82    955.18 o
   0  22  15      102.75     -561.38    879.77 o
   1  22  15      289.56      863.01    469.21 o
   2  22  15     4656.24     5002.13    594.89 o
   3  22  15     1617.70      971.94    435.70 o
   4  22  15        7.66      511.11    603.27 o
   5  22  15     1673.26     1659.00    737.33 o
   6  22  15     1249.97     1013.83    854.63 o
   7  22  15       62.32     -125.68    611.65 o
   8  22  15       97.83      511.11    427.32 o
   9  22  15      122.36     1407.63    661.92 o
  10  22  15     7670.81     7138.72    519.48 o
   1  23  15     6525.30     6066.23    670.30 o
   2  23  15      593.15      259.74    561.38 o
   3  23  15    12529.08    11470.54   1189.79 o
   4  23  15     1309.82     1248.44    620.03 o
   5  23  15      918.87      435.70    653.54 o
   6  23  15       25.66       83.79    511.11 o
   7  23  15     1909.45     2346.06    519.48 o
   8  23  15     1494.74     1834.95    410.56 o
   0  24  15     3737.94     3209.07   1147.89 o
   1  24  15     9853.45     8730.68   1072.48 o
   2  24  15      617.30      402.18    435.70 o
   3  24  15     7283.51     8747.44    703.82 o
   4  24  15     1668.16      695.44    477.59 o
   5  24  15    19499.29    22078.07   1189.79 o
   6  24  15      116.84     1943.88   1399.26 o
   7  24  15      264.27      594.89    578.14 o
   1  25  15     2672.83     4130.74   1089.24 o
   2  25  15       33.11      418.94   1256.82 o
   3  25  15    15636.53    15685.07   1030.59 o
   4  25  15      872.02      234.61   1449.53 o
   5  25  15     1745.94     3468.81    787.60 o
   0  26  15     2507.14     4491.02   1365.74 o
   0   0  16   112297.76   116372.80   3393.40 o
   1   0  16     8067.72     7825.78    410.56 o
   2   0  16      954.40      569.76    251.36 o
   3   0  16      193.11      553.00    326.77 o
   4   0  16   147029.69   152803.70   2781.75 o
   5   0  16     6789.09     6426.52    444.08 o
   6   0  16     8643.43    10406.44    335.15 o
   7   0  16     7939.00     8186.06    393.80 o
   8   0  16    23025.10    23192.45    670.30 o
   9   0  16    14614.20    15861.02    553.00 o
  10   0  16    19171.45    18533.85    628.41 o
  11   0  16      317.19      435.70    284.88 o
  12   0  16     1469.80     1348.98    636.79 o
  13   0  16    38882.49    38282.62    997.07 o
  14   0  16     7337.12     6359.49    611.65 o
  15   0  16      196.24     -209.47    477.59 o
  16   0  16      911.31     1617.10    938.42 o
  17   0  16     4965.06     4348.58   1164.65 o
  18   0  16    17979.70    22756.75   1298.71 o
   1   1  16     8787.49     6191.91    251.36 o
   2   1  16    30502.69    31956.64    511.11 o
   3   1  16      244.91       58.65    125.68 o
   4   1  16       73.99     -117.30    117.30 o
   5   1  16      153.46      377.04    159.20 o
   6   1  16    21542.27    21918.87    402.18 o
   7   1  16     6943.88     7674.96    268.12 o
   8   1  16    16263.00    16355.37    385.42 o
   9   1  16       11.93       25.14    167.58 o
  10   1  16     8775.36     8965.29    452.45 o
  11   1  16    26798.55    28135.93    569.76 o
  12   1  16      739.20      687.06    234.61 o
  13   1  16     8815.79     8655.27    385.42 o
  14   1  16     2175.39     2630.94    318.39 o
  15   1  16     8302.66     9585.32    477.59 o
  16   1  16    11631.90    11839.21    645.17 o
  17   1  16     9032.14     9183.14    762.47 o
  18   1  16      453.30     1466.29    519.48 o
   0   2  16       31.57       67.03    184.33 o
   1   2  16    64518.73    65915.82    921.67 o
   2   2  16    13234.59    13129.54    284.88 o
   3   2  16    42389.65    44541.57    670.30 o
   4   2  16     1457.06     1717.65    159.20 o
   5   2  16     1383.89     1717.65    125.68 o
   6   2  16     2650.17     2840.40    209.47 o
   7   2  16     8638.38     8906.64    284.88 o
   8   2  16     1473.69     1147.89    259.74 o
   9   2  16     2780.97     2982.84    310.01 o
  10   2  16     6578.61     6543.82    301.64 o
  11   2  16      281.23      628.41    276.50 o
  12   2  16      312.16       25.14    209.47 o
  13   2  16     4462.38     5278.63    377.04 o
  14   2  16     7900.75     7909.56    603.27 o
  15   2  16     6100.74     6476.79    435.70 o
  16   2  16     2270.49     1173.03    360.29 o
  17   2  16      907.14      460.83    795.98 o
  18   2  16     4717.02     4792.66    837.88 o
   1   3  16      220.73     1131.13    418.94 o
   2   3  16     5146.76     5094.29    217.85 o
   3   3  16     9274.34     8730.68    393.80 o
   4   3  16     1014.43     1583.59    259.74 o
   5   3  16    17089.32    16665.38    410.56 o
   6   3  16     4815.92     4289.93    268.12 o
   7   3  16     6994.39     6041.10    293.26 o
   8   3  16     4391.81     4633.46    226.23 o
   9   3  16    17028.21    17218.38    444.08 o
  10   3  16     1706.40     2069.56    310.01 o
  11   3  16      143.32     -134.06    276.50 o
  12   3  16       86.06      -50.27    234.61 o
  13   3  16     7601.86     7038.17    418.94 o
  14   3  16     4585.88     4616.71    553.00 o
  15   3  16      839.71      896.53    469.21 o
  16   3  16     1122.08      955.18    427.32 o
  17   3  16     1276.33      695.44    720.57 o
  18   3  16     1077.23      284.88    435.70 o
   0   4  16    10690.76     9610.45    444.08 o
   1   4  16       81.40      259.74    310.01 o
   2   4  16     2814.42     3259.34    192.71 o
   3   4  16    15021.96    17721.11    351.91 o
   4   4  16       70.09        8.38    150.82 o
   5   4  16     6805.33     6200.29    284.88 o
   6   4  16      713.90      670.30    217.85 o
   7   4  16     4308.42     3820.72    234.61 o
   8   4  16       54.93       33.52    175.95 o
   9   4  16     6830.39     7155.47    318.39 o
  10   4  16      185.58      -92.17    201.09 o
  11   4  16       65.68      -50.27    268.12 o
  12   4  16       47.59      460.83    284.88 o
  13   4  16     3645.42     3753.69    402.18 o
  14   4  16     1053.16      527.86    301.64 o
  15   4  16     1140.74     1072.48    335.15 o
  16   4  16      370.57      117.30    318.39 o
  17   4  16     2414.08     2656.07    569.76 o
  18   4  16      499.85      544.62    427.32 o
   1   5  16    10566.40    11311.35    351.91 o
   2   5  16     4753.52     5127.81    217.85 o
   3   5  16     5435.34     6191.91    226.23 o
   4   5  16    16844.91    18399.79    410.56 o
   5   5  16      367.23      720.57    192.71 o
   6   5  16    46063.27    44885.09    762.47 o
   7   5  16       15.40      536.24    301.64 o
   8   5  16    14328.66    14294.19    402.18 o
   9   5  16    13971.36    15349.91    427.32 o
  10   5  16     2928.55     2664.45    293.26 o
  11   5  16     7777.74     7834.15    427.32 o
  12   5  16      272.81      251.36    284.88 o
  13   5  16      151.13      150.82    284.88 o
  14   5  16      959.23      837.88    351.91 o
  15   5  16     2712.90     3108.53    527.86 o
  16   5  16     1268.43     1466.29    511.11 o
  17   5  16     2880.59     2362.81    393.80 o
  18   5  16      579.09      142.44    586.51 o
   0   6  16    34268.83    40921.93   1055.73 o
   1   6  16     4198.98     5462.96    276.50 o
   2   6  16     1509.35     1885.22    234.61 o
   3   6  16     5630.09     5731.08    226.23 o
   4   6  16     4615.77     4331.83    242.98 o
   5   6  16     5479.53     5731.08    268.12 o
   6   6  16    12859.70    12417.34    360.29 o
   7   6  16      508.31      888.15    184.33 o
   8   6  16    11029.25    10272.38    335.15 o
   9   6  16    35463.33    37151.48    770.85 o
  10   6  16     2263.86     2270.65    343.53 o
  11   6  16     8749.06     8470.94    511.11 o
  12   6  16     4196.45     3879.37    377.04 o
  13   6  16     4215.06     3971.54    402.18 o
  14   6  16     5477.17     5689.19    435.70 o
  15   6  16     2799.41     2991.22    368.67 o
  16   6  16       32.59     -134.06    485.97 o
  17   6  16      265.95     -209.47    335.15 o
  18   6  16     9124.42     9610.45   1030.59 o
   1   7  16     7504.00     6535.44    276.50 o
   2   7  16    16585.67    17369.20    402.18 o
   3   7  16    24219.14    22052.93    460.83 o
   4   7  16     1502.13     1399.26    284.88 o
   5   7  16     2269.45     2915.81    351.91 o
   6   7  16    44914.63    46334.62    787.60 o
   7   7  16    50262.27    51981.92   1047.35 o
   8   7  16    12142.66    12132.46    469.21 o
   9   7  16      394.38      469.21    217.85 o
  10   7  16     7977.85     7775.50    385.42 o
  11   7  16    51705.43    51898.13   1114.38 o
  12   7  16    20978.53    19572.82    821.12 o
  13   7  16     2116.35     1717.65    360.29 o
  14   7  16     2646.76     3410.16    393.80 o
  15   7  16     8872.99     7364.94    452.45 o
  16   7  16    15691.98    15576.14    653.54 o
  17   7  16     1262.10     1223.30    661.92 o
  18   7  16      808.20      -58.65    427.32 o
   0   8  16     3426.56     3192.31    351.91 o
   1   8  16    29036.83    30347.92    578.14 o
   2   8  16      590.36      460.83    184.33 o
   3   8  16     2856.00     2932.57    234.61 o
   4   8  16    18610.32    16481.05    460.83 o
   5   8  16     4768.87     5630.54    343.53 o
   6   8  16    16692.72    16472.67    477.59 o
   7   8  16      461.98      360.29    234.61 o
   8   8  16    14297.03    14059.58    578.14 o
   9   8  16     4865.38     4767.52    326.77 o
  10   8  16    15700.90    15911.29    527.86 o
  11   8  16     2648.34     2748.24    385.42 o
  12   8  16     2847.19     1759.54    393.80 o
  13   8  16       46.36      -75.41    511.11 o
  14   8  16    10093.04     9551.80    511.11 o
  15   8  16     1753.10     1608.72    452.45 o
  16   8  16     5645.02     6485.17    603.27 o
  17   8  16     3834.83     3033.12    611.65 o
   1   9  16     6625.58     6853.84    293.26 o
   2   9  16    13218.81    13003.86    368.67 o
   3   9  16    21650.97    21458.04    485.97 o
   4   9  16     1404.40     1441.15    201.09 o
   5   9  16    11019.95    10842.13    410.56 o
   6   9  16    10550.57    10825.38    402.18 o
   7   9  16      532.39      636.79    276.50 o
   8   9  16     9532.73    10264.00    418.94 o
   9   9  16      650.10     1206.54    259.74 o
  10   9  16     2812.47     2689.59    351.91 o
  11   9  16      140.33      385.42    444.08 o
  12   9  16      815.11      268.12    502.73 o
  13   9  16      175.05      -16.76    259.74 o
  14   9  16     1424.51     2195.24    343.53 o
  15   9  16      827.82     -108.92    351.91 o
  16   9  16     3402.54     3493.95    628.41 o
  17   9  16      129.92     -427.32    427.32 o
   0  10  16       43.66     -150.82    427.32 o
   1  10  16     5575.50     5303.76    268.12 o
   2  10  16     6737.90     6543.82    301.64 o
   3  10  16    15768.81    18223.83    435.70 o
   4  10  16      195.11      410.56    393.80 o
   5  10  16    22340.07    21248.57    586.51 o
   6  10  16     4458.79     4348.58    310.01 o
   7  10  16     3350.20     3033.12    310.01 o
   8  10  16     3404.84     3225.83    310.01 o
   9  10  16     7153.67     8202.82    393.80 o
  10  10  16      158.51     1390.88    351.91 o
  11  10  16     3370.23     4239.66    393.80 o
  12  10  16       40.72      -41.89    310.01 o
  13  10  16     2084.80     1298.71    418.94 o
  14  10  16      220.05      351.91    452.45 o
  15  10  16     4328.33     4281.55    469.21 o
  16  10  16     3229.06     1374.12    519.48 o
  17  10  16      456.61      -16.76    460.83 o
   1  11  16    13463.40    13556.86    385.42 o
   2  11  16     1621.72     1390.88    242.98 o
   3  11  16     4779.45     4742.39    351.91 o
   4  11  16    11031.38    11462.16    402.18 o
   5  11  16      506.76      460.83    234.61 o
   6  11  16     2112.28     2387.95    259.74 o
   7  11  16     3999.91     4851.31    402.18 o
   8  11  16       35.00      150.82    410.56 o
   9  11  16    10643.27    10615.91    435.70 o
  10  11  16     3432.53     4189.39    410.56 o
  11  11  16       56.08     -134.06    251.36 o
  12  11  16      777.40      930.04    502.73 o
  13  11  16      878.49      553.00    821.12 o
  14  11  16       45.52      477.59    360.29 o
  15  11  16     2634.50     2848.78    611.65 o
  16  11  16      893.95      795.98    410.56 o
   0  12  16    13619.51    13204.95    502.73 o
   1  12  16    11061.65    10758.35    351.91 o
   2  12  16      706.72      846.26    284.88 o
   3  12  16     1428.09     1181.41    259.74 o
   4  12  16     7791.35     7842.53    385.42 o
   5  12  16    71544.90    72669.11   1273.57 o
   6  12  16      231.90        8.38    393.80 o
   7  12  16     1806.25     1784.68    284.88 o
   8  12  16     2800.28     2865.54    435.70 o
   9  12  16     8461.68     9300.44    418.94 o
  10  12  16      544.16      485.97    335.15 o
  11  12  16      200.68     1164.65    318.39 o
  12  12  16      374.71     -410.56    536.24 o
  13  12  16      454.03      209.47    393.80 o
  14  12  16     4924.06     5680.81    477.59 o
  15  12  16     1423.82     1583.59    854.63 o
  16  12  16       82.67     -117.30    511.11 o
   1  13  16     3378.18     3510.71    444.08 o
   2  13  16    39885.88    41072.75    829.50 o
   3  13  16     8770.11     8898.26    502.73 o
   4  13  16     2129.54     2329.30    310.01 o
   5  13  16     2976.95     3426.92    335.15 o
   6  13  16    11697.88    11269.45    444.08 o
   7  13  16    17567.16    18751.70    586.51 o
   8  13  16     7363.18     6786.81    410.56 o
   9  13  16     1264.68     1717.65    485.97 o
  10  13  16     3642.00     3611.25    377.04 o
  11  13  16     3462.94     3477.19    553.00 o
  12  13  16     9175.60     7876.05    527.86 o
  13  13  16      343.49      837.88    494.35 o
  14  13  16     1281.64     1097.62    410.56 o
  15  13  16     5813.27     4909.96    821.12 o
  16  13  16     8493.68     8755.82    628.41 o
   0  14  16    14508.98    14964.49    812.74 o
   1  14  16    13298.32    13288.74    469.21 o
   2  14  16      504.21      603.27    234.61 o
   3  14  16      245.22      217.85    284.88 o
   4  14  16    11353.22    11855.97    469.21 o
   5  14  16    16425.93    16422.40    544.62 o
   6  14  16     2956.20     3175.56    335.15 o
   7  14  16     1440.56      988.70    268.12 o
   8  14  16     5342.15     5521.61    368.67 o
   9  14  16    30729.27    28512.97    913.29 o
  10  14  16     5371.43     5496.48    527.86 o
  11  14  16      661.03      997.07    351.91 o
  12  14  16     3740.54     3460.43    427.32 o
  13  14  16     3392.26     2413.09    544.62 o
  14  14  16     2929.49     1214.92    720.57 o
  15  14  16     9110.34     8026.87    578.14 o
   1  15  16     6046.55     6786.81    444.08 o
   2  15  16    12939.42    13506.58    628.41 o
   3  15  16    16561.76    17545.15    544.62 o
   4  15  16       38.49      502.73    259.74 o
   5  15  16       61.55      368.67    318.39 o
   6  15  16    10902.61    11906.24    477.59 o
   7  15  16    52731.38    56607.00   1097.62 o
   8  15  16     5639.97     6359.49    460.83 o
   9  15  16     2706.41     3066.63    435.70 o
  10  15  16     6894.69     5865.14    519.48 o
  11  15  16    14845.79    14067.96    645.17 o
  12  15  16    27874.74    26853.97   1013.83 o
  13  15  16     5737.99     5697.57    561.38 o
  14  15  16     1423.19      712.20    611.65 o
  15  15  16     3989.07     3628.01    544.62 o
   0  16  16       19.06     -134.06    310.01 o
   1  16  16     5221.47     5328.90    418.94 o
   2  16  16      298.08      -75.41    301.64 o
   3  16  16      792.61      888.15    284.88 o
   4  16  16       45.40     -284.88    318.39 o
   5  16  16    14542.53    14813.67    519.48 o
   6  16  16     8709.33     8605.00    469.21 o
   7  16  16     1150.18     1541.69    318.39 o
   8  16  16     2011.23     1474.66    335.15 o
   9  16  16    10057.94    10540.50    519.48 o
  10  16  16     7300.77     7482.25    846.26 o
  11  16  16     1211.63      955.18    368.67 o
  12  16  16     1045.81     1131.13    469.21 o
  13  16  16       38.93      670.30    402.18 o
  14  16  16     4500.01     4566.43    603.27 o
   1  17  16      263.47       92.17    276.50 o
   2  17  16       37.59      150.82    351.91 o
   3  17  16       72.38      762.47    527.86 o
   4  17  16     4452.52     4633.46    586.51 o
   5  17  16      179.65      335.15    310.01 o
   6  17  16      335.68      418.94    335.15 o
   7  17  16     1846.85     1173.03    343.53 o
   8  17  16      809.02     1357.36    368.67 o
   9  17  16     4778.75     4398.86    435.70 o
  10  17  16       80.15      678.68    360.29 o
  11  17  16      141.69      125.68    360.29 o
  12  17  16      255.51      234.61    360.29 o
  13  17  16     1250.14     2731.48   1038.97 o
  14  17  16     1916.33     2639.31   1106.00 o
   0  18  16     9664.72     9870.20    586.51 o
   1  18  16       29.47      125.68    477.59 o
   2  18  16       17.26     1499.80    536.24 o
   3  18  16      206.11      427.32    293.26 o
   4  18  16     3125.07     3225.83    418.94 o
   5  18  16      933.66      871.39    418.94 o
   6  18  16       51.92      360.29    460.83 o
   7  18  16      420.92       25.14    301.64 o
   8  18  16     1905.18     1214.92    645.17 o
   9  18  16      241.41      712.20    310.01 o
  10  18  16     3781.36     3368.27    410.56 o
  11  18  16      485.20      603.27    645.17 o
  12  18  16      520.74     -318.39    444.08 o
  13  18  16      728.84     2253.89    553.00 o
   1  19  16     4234.12     4826.17    712.20 o
   2  19  16    11373.43    11822.45    603.27 o
   3  19  16     8534.64     7633.06    561.38 o
   4  19  16     1491.49     1407.63    469.21 o
   5  19  16     2805.11     3317.99    435.70 o
   6  19  16     1175.77     1013.83    351.91 o
   7  19  16    10519.98    10540.50    578.14 o
   8  19  16     5296.35     4968.61    754.09 o
   9  19  16        0.77      268.12    418.94 o
  10  19  16      150.92      770.85    779.23 o
  11  19  16       46.78      603.27    410.56 o
  12  19  16      957.34       33.52    494.35 o
   0  20  16    14291.49    15760.47    804.36 o
   1  20  16    17265.65    18148.43    678.68 o
   2  20  16       28.83      326.77    527.86 o
   3  20  16     1541.65     2387.95    477.59 o
   4  20  16     9984.72     8680.41    628.41 o
   5  20  16    23415.79    24608.46    896.53 o
   6  20  16       64.73     1022.21   1248.44 o
   7  20  16        0.38     -377.04    444.08 o
   8  20  16      839.43      242.98    368.67 o
   9  20  16       17.34     -142.44    301.64 o
  10  20  16     3441.49     4306.69    670.30 o
  11  20  16       89.30     1047.35    846.26 o
   1  21  16     9014.65     9953.98    519.48 o
   2  21  16     8011.66     8253.09    553.00 o
   3  21  16     7541.79     8160.93    636.79 o
   4  21  16      663.65     -477.59    477.59 o
   5  21  16     2293.48     2940.95    544.62 o
   6  21  16     2085.06     1826.57    410.56 o
   7  21  16     5057.90     4725.63    536.24 o
   8  21  16     4121.79     4189.39    511.11 o
   9  21  16      396.96     1625.48    603.27 o
  10  21  16     1628.65     2706.34    888.15 o
   0  22  16     5511.72     5571.89    670.30 o
   1  22  16     7473.56     7381.70    678.68 o
   2  22  16      386.07       92.17    645.17 o
   3  22  16     5083.77     5454.58    578.14 o
   4  22  16    11535.27    12643.57    695.44 o
   5  22  16     2249.06     3116.90   1147.89 o
   6  22  16     1702.89      611.65    997.07 o
   7  22  16      600.20     -318.39    368.67 o
   8  22  16     5904.36     6577.34    678.68 o
   9  22  16       23.79      460.83    519.48 o
   1  23  16     1546.30     2924.19    804.36 o
   2  23  16     4104.35     3485.57   1173.03 o
   3  23  16      867.65     1106.00    687.06 o
   4  23  16       33.54     -293.26    485.97 o
   5  23  16     7095.47     7649.82    653.54 o
   6  23  16     3551.80     3502.33    536.24 o
   7  23  16     9885.14     9970.74    661.92 o
   8  23  16      226.25     -175.95    469.21 o
   0  24  16     1057.38     1667.38   1315.47 o
   1  24  16     2647.55     1181.41   2270.65 o
   2  24  16     1491.36       16.76    536.24 o
   3  24  16    11103.59    12735.74    846.26 o
   4  24  16      237.32     1432.77   1348.98 o
   5  24  16       14.74     1248.44    661.92 o
   6  24  16     1359.68     2287.41    678.68 o
   1  25  16      531.43      871.39    879.77 o
   2  25  16      256.66      594.89    620.03 o
   3  25  16     2585.80     3544.22    687.06 o
   4  25  16       24.19      997.07    594.89 o
   1   1  17     3595.85     4239.66    201.09 o
   2   1  17    19467.47    20000.13    385.42 o
   3   1  17      662.45      586.51    142.44 o
   4   1  17     1791.88     1214.92    167.58 o
   5   1  17      913.39      963.56    175.95 o
   6   1  17       94.01      134.06    142.44 o
   7   1  17     5165.13     5245.11    242.98 o
   8   1  17     5541.03     4859.69    251.36 o
   9   1  17    12449.60    12476.00    351.91 o
  10   1  17     3512.64     4021.81    268.12 o
  11   1  17     8708.45     8705.55    351.91 o
  12   1  17     3728.15     4105.60    276.50 o
  13   1  17      108.04      720.57    242.98 o
  14   1  17     1925.52     2697.97    284.88 o
  15   1  17     1725.74     1541.69    335.15 o
  16   1  17     9986.54    11646.50    611.65 o
  17   1  17      374.60     1164.65    997.07 o
  18   1  17     1121.99     2270.65    594.89 o
   0   2  17     3195.95     3108.53    226.23 o
   1   2  17    13616.36    13858.49    335.15 o
   2   2  17     4946.59     5923.79    234.61 o
   3   2  17     2828.00     3443.68    167.58 o
   4   2  17    14126.99    13213.33    293.26 o
   5   2  17       59.89        8.38    175.95 o
   6   2  17     3093.89     2974.46    209.47 o
   7   2  17    18182.35    16648.63    393.80 o
   8   2  17    13761.78    13783.08    435.70 o
   9   2  17      284.19      360.29    184.33 o
  10   2  17    21692.17    20838.01    569.76 o
  11   2  17     4765.01     5077.54    335.15 o
  12   2  17     8230.02     8563.11    485.97 o
  13   2  17    10156.98     9183.14    435.70 o
  14   2  17    19718.78    19899.59    620.03 o
  15   2  17     1322.51     1390.88    368.67 o
  16   2  17     7121.33     8403.91    863.01 o
  17   2  17      315.89      209.47    661.92 o
  18   2  17     5786.14     5940.55    787.60 o
   1   3  17    54330.26    54755.29    787.60 o
   2   3  17    29809.31    32132.60    527.86 o
   3   3  17    46620.07    52032.19    821.12 o
   4   3  17       41.45      -50.27    167.58 o
   5   3  17        3.80      150.82    159.20 o
   6   3  17     8457.44     7817.40    293.26 o
   7   3  17     2870.23     2798.51    284.88 o
   8   3  17     9175.85     9032.32    343.53 o
   9   3  17     7145.06     6853.84    310.01 o
  10   3  17     6688.26     6761.67    310.01 o
  11   3  17     2976.00     3267.72    435.70 o
  12   3  17    10586.84     9643.97    460.83 o
  13   3  17      835.52     1055.73    368.67 o
  14   3  17     2922.19     3225.83    343.53 o
  15   3  17      463.30      477.59    351.91 o
  16   3  17     5167.84     4742.39    410.56 o
  17   3  17        6.36      946.80    402.18 o
  18   3  17      298.16      502.73    519.48 o
   0   4  17    78845.84    78819.13   1533.32 o
   1   4  17    10598.44    11537.57    318.39 o
   2   4  17      141.53       16.76    125.68 o
   3   4  17    35067.55    37344.20    636.79 o
   4   4  17    58868.08    57436.50    913.29 o
   5   4  17      595.43      988.70    268.12 o
   6   4  17    11773.81    11587.84    351.91 o
   7   4  17      217.61      485.97    184.33 o
   8   4  17    42909.80    43175.82    762.47 o
   9   4  17    22180.65    22086.45    561.38 o
  10   4  17    14126.43    13364.15    469.21 o
  11   4  17    10863.11    10607.53    519.48 o
  12   4  17     6480.68     7230.88    435.70 o
  13   4  17     7690.95     8462.56    452.45 o
  14   4  17     5452.82     5060.78    477.59 o
  15   4  17     3803.32     2949.33    435.70 o
  16   4  17      112.04      544.62    435.70 o
  17   4  17     1339.79      687.06    527.86 o
  18   4  17     9321.71    11956.51    645.17 o
   1   5  17     6608.18     7993.35    268.12 o
   2   5  17    30951.40    35224.37    611.65 o
   3   5  17    11921.97    11420.27    293.26 o
   4   5  17      596.54      955.18    201.09 o
   5   5  17      167.84       58.65    268.12 o
   6   5  17    34472.45    34696.50    687.06 o
   7   5  17     2081.00     2454.98    393.80 o
   8   5  17       94.70     -184.33    184.33 o
   9   5  17     1927.69     2195.24    393.80 o
  10   5  17    13238.73    14579.07    553.00 o
  11   5  17    15768.09    15944.81    561.38 o
  12   5  17    17228.62    15534.25    653.54 o
  13   5  17     1115.09     1206.54    318.39 o
  14   5  17      712.85      770.85    377.04 o
  15   5  17      332.36      435.70    377.04 o
  16   5  17     6247.25     6325.97    620.03 o
  17   5  17      961.57      603.27    645.17 o
  18   5  17     1755.58     2597.42    628.41 o
   0   6  17     3966.31     5479.72    485.97 o
   1   6  17    25757.46    22815.40    511.11 o
   2   6  17     1428.68     1307.09    201.09 o
   3   6  17       19.03      326.77    150.82 o
   4   6  17      107.99      184.33    259.74 o
   5   6  17     3693.88     2907.43    259.74 o
   6   6  17       11.12       50.27    159.20 o
   7   6  17        4.11     -175.95    175.95 o
   8   6  17     1797.63     2228.75    301.64 o
   9   6  17     5380.34     5236.73    418.94 o
  10   6  17     1581.96     1382.50    393.80 o
  11   6  17       57.82     -242.98    242.98 o
  12   6  17     1136.18     -108.92    293.26 o
  13   6  17     2557.94     2865.54    385.42 o
  14   6  17     3335.23     2362.81    435.70 o
  15   6  17     9876.87    10021.01    553.00 o
  16   6  17      343.18      712.20    611.65 o
  17   6  17     1242.50     1399.26    393.80 o
  18   6  17       44.69      678.68    611.65 o
   1   7  17       70.06      209.47    175.95 o
   2   7  17      910.35     1231.68    192.71 o
   3   7  17    16776.40    17268.65    418.94 o
   4   7  17    15601.06    15416.94    393.80 o
   5   7  17     4061.15     3443.68    242.98 o
   6   7  17       28.69      301.64    192.71 o
   7   7  17     1636.97     1173.03    360.29 o
   8   7  17    10073.31    10615.91    418.94 o
   9   7  17        0.08     -234.61    234.61 o
  10   7  17     3363.22     2262.27    586.51 o
  11   7  17      589.70      519.48    259.74 o
  12   7  17      108.30      427.32    544.62 o
  13   7  17     1184.79     1550.07    326.77 o
  14   7  17       29.24     -167.58    284.88 o
  15   7  17      355.09     -184.33    393.80 o
  16   7  17      105.14      695.44    544.62 o
  17   7  17        5.95       75.41    620.03 o
   0   8  17    23435.40    24641.98    762.47 o
   1   8  17       57.31      360.29    268.12 o
   2   8  17     9140.07     8906.64    318.39 o
   3   8  17    19015.84    19271.18    494.35 o
   4   8  17     4707.92     4935.10    276.50 o
   5   8  17       16.42      310.01    301.64 o
   6   8  17     2723.62     2890.68    410.56 o
   7   8  17     6324.92     7197.37    368.67 o
   8   8  17      356.35      343.53    234.61 o
   9   8  17     1857.08     1323.85    293.26 o
  10   8  17     2808.94     2463.36    393.80 o
  11   8  17      693.62      938.42    301.64 o
  12   8  17      178.75      201.09    444.08 o
  13   8  17     2016.45     1256.82    536.24 o
  14   8  17        3.60      863.01    368.67 o
  15   8  17      362.60      703.82    360.29 o
  16   8  17     1816.98     2220.38    502.73 o
  17   8  17      132.80     1541.69    670.30 o
   1   9  17     5223.15     6049.48    284.88 o
   2   9  17    70565.05    69627.62   1089.24 o
   3   9  17       85.77      418.94    201.09 o
   4   9  17      451.42      712.20    335.15 o
   5   9  17    21359.38    21030.72    544.62 o
   6   9  17    54011.48    54219.05   1013.83 o
   7   9  17     5557.35     5546.75    326.77 o
   8   9  17    13338.96    12635.19    460.83 o
   9   9  17      672.03       16.76    242.98 o
  10   9  17      442.40      913.29    402.18 o
  11   9  17      677.70     1273.57    343.53 o
  12   9  17     6057.98     5957.31    427.32 o
  13   9  17     1628.61     1022.21    326.77 o
  14   9  17       47.12      720.57    485.97 o
  15   9  17       85.97      293.26   1181.41 o
  16   9  17    10193.63    11437.03    871.39 o
  17   9  17     2532.45     1348.98    712.20 o
   0  10  17    21522.89    22245.64    745.71 o
   1  10  17    24949.84    25454.72    536.24 o
   2  10  17      163.03      385.42    226.23 o
   3  10  17     1450.53     1298.71    301.64 o
   4  10  17    51726.34    53263.87    997.07 o
   5  10  17    51195.97    54319.60   1005.45 o
   6  10  17    12429.06    12718.98    444.08 o
   7  10  17      117.54      -16.76    234.61 o
   8  10  17    11275.04    11302.97    435.70 o
   9  10  17     1228.34     1315.47    276.50 o
  10  10  17     4161.23     4105.60    310.01 o
  11  10  17     1113.13     1382.50    318.39 o
  12  10  17      773.87      770.85    393.80 o
  13  10  17     3763.67     4382.10    469.21 o
  14  10  17       97.38     1089.24    435.70 o
  15  10  17      543.34     1583.59    502.73 o
  16  10  17       94.16      938.42    418.94 o
  17  10  17     1270.32      385.42    829.50 o
   1  11  17     7779.27     7674.96    318.39 o
   2  11  17    42969.88    47549.54    821.12 o
   3  11  17    21964.06    22614.31    569.76 o
   4  11  17     2163.35     2798.51    284.88 o
   5  11  17     4302.35     4842.93    393.80 o
   6  11  17     3258.02     3602.87    310.01 o
   7  11  17    12292.88    13280.36    511.11 o
   8  11  17       17.64       16.76    242.98 o
   9  11  17      517.91      435.70    268.12 o
  10  11  17      808.56     1013.83    284.88 o
  11  11  17     1554.81     1550.07    402.18 o
  12  11  17       11.27     -360.29    385.42 o
  13  11  17        0.86     -393.80    393.80 o
  14  11  17       28.09      611.65    770.85 o
  15  11  17      320.75      251.36    578.14 o
  16  11  17     8462.98     8915.02    653.54 o
   0  12  17    29906.26    32551.54   1256.82 o
   1  12  17      233.03      -16.76    192.71 o
   2  12  17      741.74      511.11    226.23 o
   3  12  17      184.73      536.24    234.61 o
   4  12  17    47776.98    50222.37    971.94 o
   5  12  17    12791.53    13548.48    477.59 o
   6  12  17     9140.81     9065.83    418.94 o
   7  12  17     3206.38     2647.69    360.29 o
   8  12  17     9449.79     9484.77    569.76 o
   9  12  17      280.21      -50.27    276.50 o
  10  12  17    13124.42    12124.09    485.97 o
  11  12  17     1646.12     2438.22    393.80 o
  12  12  17     1425.96      888.15    418.94 o
  13  12  17     3232.71     3979.92    561.38 o
  14  12  17    10506.05    10875.65    695.44 o
  15  12  17     4792.60     5504.85    745.71 o
  16  12  17      801.74      737.33    452.45 o
   1  13  17        1.63      134.06    251.36 o
   2  13  17     3942.82     3426.92    393.80 o
   3  13  17      292.90      779.23    234.61 o
   4  13  17       16.58      444.08    444.08 o
   5  13  17    16084.43    15517.49    519.48 o
   6  13  17    23061.58    24407.37    653.54 o
   7  13  17     5855.00     6250.57    360.29 o
   8  13  17     2417.61     2563.91    326.77 o
   9  13  17        5.06      134.06    301.64 o
  10  13  17     1757.94     2832.03    335.15 o
  11  13  17      631.80      268.12    343.53 o
  12  13  17     2147.73     1885.22    444.08 o
  13  13  17     7492.57     7842.53    603.27 o
  14  13  17     2227.23     1617.10    452.45 o
  15  13  17      359.49     1106.00    527.86 o
   0  14  17     3087.79     2647.69    418.94 o
   1  14  17     3379.09     3276.10    293.26 o
   2  14  17     2738.38     3317.99    385.42 o
   3  14  17      554.02      134.06    242.98 o
   4  14  17     2081.46     1675.75    293.26 o
   5  14  17      811.14     1374.12    578.14 o
   6  14  17     5537.20     6074.61    402.18 o
   7  14  17      130.20      268.12    242.98 o
   8  14  17       41.08      175.95    301.64 o
   9  14  17       45.58       -8.38    435.70 o
  10  14  17      266.22      611.65    477.59 o
  11  14  17       16.51      125.68    326.77 o
  12  14  17       42.20     -301.64    301.64 o
  13  14  17      999.45      209.47    469.21 o
  14  14  17       85.85     1147.89    594.89 o
  15  14  17     1699.15     1206.54    720.57 o
   1  15  17    10281.54    10439.95    502.73 o
   2  15  17     2968.46     3041.50    435.70 o
   3  15  17     5857.38     5764.60    561.38 o
   4  15  17      340.12        8.38    343.53 o
   5  15  17       81.52      251.36    259.74 o
   6  15  17     4055.28     4155.87    360.29 o
   7  15  17     1976.76     1625.48    318.39 o
   8  15  17     4483.16     4692.11    343.53 o
   9  15  17     1723.66     1281.95    427.32 o
  10  15  17     3125.13     2756.62    418.94 o
  11  15  17      674.33       -8.38    318.39 o
  12  15  17     3272.78     3049.87    435.70 o
  13  15  17     1273.58     1432.77    452.45 o
  14  15  17     1294.88      502.73    485.97 o
   0  16  17    12172.54    11688.39    670.30 o
   1  16  17     1727.59     1667.38    318.39 o
   2  16  17       66.32      494.35    310.01 o
   3  16  17     2736.32     3552.60    393.80 o
   4  16  17     3586.87     3628.01    410.56 o
   5  16  17     2482.02     2362.81    452.45 o
   6  16  17     4842.98     5504.85    402.18 o
   7  16  17      761.01      980.32    310.01 o
   8  16  17    16413.61    17327.31    829.50 o
   9  16  17    13028.61    12367.07    569.76 o
  10  16  17    11135.26    11160.53    670.30 o
  11  16  17      886.78      368.67    335.15 o
  12  16  17     6069.08     5689.19    460.83 o
  13  16  17      291.79     -385.42    385.42 o
  14  16  17     8615.65     7130.34    603.27 o
   1  17  17       33.26      653.54    661.92 o
   2  17  17    38470.25    39229.42    980.32 o
   3  17  17     7040.60     6795.19    460.83 o
   4  17  17      190.53      921.67    343.53 o
   5  17  17     3102.37     2882.30    310.01 o
   6  17  17    34805.17    36841.47    955.18 o
   7  17  17     9176.74     9786.41    519.48 o
   8  17  17    13353.37    14059.58    578.14 o
   9  17  17       41.50      192.71    444.08 o
  10  17  17     2616.92     2706.34    460.83 o
  11  17  17     4162.79     3946.40    477.59 o
  12  17  17    14366.23    13950.66    586.51 o
  13  17  17      768.14     2111.45    720.57 o
   0  18  17    29237.89    29392.74   1030.59 o
   1  18  17     1441.29      553.00    377.04 o
   2  18  17       14.63      871.39    527.86 o
   3  18  17     2088.27     1985.77    393.80 o
   4  18  17    43655.27    44792.93   1072.48 o
   5  18  17    18344.08    18751.70    678.68 o
   6  18  17     5082.41     4113.98    410.56 o
   7  18  17        6.14     -410.56    410.56 o
   8  18  17    14725.77    15014.76    661.92 o
   9  18  17     5686.95     5680.81    561.38 o
  10  18  17     1205.98      795.98    477.59 o
  11  18  17      506.10      670.30    343.53 o
  12  18  17     1567.14      628.41    611.65 o
  13  18  17      107.23     1851.71    896.53 o
   1  19  17      341.79      -67.03    435.70 o
   2  19  17     4477.62     4524.54    427.32 o
   3  19  17     4298.28     3209.07    435.70 o
   4  19  17      897.47       83.79    410.56 o
   5  19  17      842.99      494.35    410.56 o
   6  19  17     6563.08     7113.58    452.45 o
   7  19  17     4419.12     4675.36    427.32 o
   8  19  17     1817.43     1106.00    368.67 o
   9  19  17      388.01      326.77    343.53 o
  10  19  17      335.73     1164.65    527.86 o
  11  19  17     4173.43     4382.10    511.11 o
  12  19  17       79.72     -167.58   1256.82 o
   0  20  17    14162.14    12677.09    745.71 o
   1  20  17        8.75      310.01    393.80 o
   2  20  17      120.52     1147.89    435.70 o
   3  20  17      210.58      812.74    418.94 o
   4  20  17     9807.42     8956.91    703.82 o
   5  20  17     2653.48     3276.10    628.41 o
   6  20  17     1817.87     1801.44    678.68 o
   7  20  17     1691.81     1089.24    452.45 o
   8  20  17     2036.94     1122.76    485.97 o
   9  20  17      530.24     1684.13    888.15 o
  10  20  17     3402.65     3879.37    762.47 o
  11  20  17      124.97     -117.30    502.73 o
   1  21  17      500.55     1106.00    594.89 o
   2  21  17      188.29      108.92    460.83 o
   3  21  17        1.54      234.61    477.59 o
   4  21  17     2057.96     2396.33    402.18 o
   5  21  17     3425.41     3586.12   1106.00 o
   6  21  17      491.67      519.48    385.42 o
   7  21  17     1795.37      561.38    519.48 o
   8  21  17     3860.76     5018.89   1122.76 o
   9  21  17     4696.93     4273.17    527.86 o
  10  21  17      263.18      175.95    460.83 o
   0  22  17     9104.38    10641.04    737.33 o
   1  22  17     1635.34     3033.12   1038.97 o
   2  22  17      438.93     1977.39    804.36 o
   3  22  17     4399.80     3820.72    594.89 o
   4  22  17     5690.81     6644.37    779.23 o
   5  22  17        1.06     -284.88    410.56 o
   6  22  17     3215.42     3686.66    678.68 o
   7  22  17      107.72     -720.57    720.57 o
   8  22  17     1424.93     1524.94    728.95 o
   9  22  17      947.07     -117.30    435.70 o
   1  23  17      181.69     -469.21    469.21 o
   2  23  17    12709.96    14679.61    770.85 o
   3  23  17     1522.63     2371.19    787.60 o
   4  23  17     8624.40    10163.45    703.82 o
   5  23  17     1647.88     1675.75    971.94 o
   6  23  17    11266.66    11487.30    921.67 o
   7  23  17      904.85     2840.40    762.47 o
   0  24  17     3258.35     1248.44   1332.23 o
   1  24  17     1646.31      846.26    955.18 o
   2  24  17     1205.49     1575.21    670.30 o
   3  24  17       22.78     1290.33    703.82 o
   4  24  17     3953.05     5312.14    904.91 o
   5  24  17     1397.42      343.53    653.54 o
   6  24  17     2849.88     4231.28   1080.86 o
   1  25  17      304.65     2312.54    997.07 o
   2  25  17     9235.78     9652.35   2010.91 o
   3  25  17     1017.47     2396.33   1080.86 o
   0   0  18    32461.05    31127.15   1030.59 o
   1   0  18    20011.72    18031.12    511.11 o
   2   0  18    17832.21    16020.22    485.97 o
   3   0  18     5988.78     5194.84    293.26 o
   4   0  18    50283.14    49082.86   1047.35 o
   5   0  18     1607.84     1910.36    259.74 o
   6   0  18     7865.14     6820.32    527.86 o
   7   0  18      609.48      737.33    276.50 o
   8   0  18     9611.08    10574.01    511.11 o
   9   0  18    25376.16    26250.70    829.50 o
  10   0  18    43425.23    42530.66   1047.35 o
  11   0  18     1760.93     1558.45    318.39 o
  12   0  18     5806.07     4943.48    511.11 o
  13   0  18      179.26       92.17    368.67 o
  14   0  18    55050.54    55015.04   1566.83 o
  15   0  18     1460.24     2312.54    770.85 o
  16   0  18       31.84      678.68    519.48 o
  17   0  18     7562.17     6535.44    787.60 o
  18   0  18    16497.37    17704.35   1164.65 o
   1   1  18    26761.77    26569.09    469.21 o
   2   1  18    61028.34    62790.54    896.53 o
   3   1  18     5801.19     5538.37    217.85 o
   4   1  18    22221.14    21432.90    410.56 o
   5   1  18      362.95      335.15    167.58 o
   6   1  18     4576.63     3929.65    251.36 o
   7   1  18      505.63      494.35    184.33 o
   8   1  18     2156.77     2295.78    201.09 o
   9   1  18     5864.17     6267.32    293.26 o
  10   1  18    13286.80    13037.37    393.80 o
  11   1  18     3017.38     3435.30    251.36 o
  12   1  18    19690.11    18567.36    502.73 o
  13   1  18     3107.98     3351.51    293.26 o
  14   1  18      764.23      209.47    242.98 o
  15   1  18    10899.62    11286.21    536.24 o
  16   1  18     8517.52     8814.47    620.03 o
  17   1  18        3.67     1474.66    511.11 o
  18   1  18        2.75      913.29    553.00 o
   0   2  18    39020.36    37754.76    837.88 o
   1   2  18     1712.11     2144.97    184.33 o
   2   2  18     2997.13     3753.69    192.71 o
   3   2  18      706.56      712.20    167.58 o
   4   2  18    18279.10    19430.38    385.42 o
   5   2  18      211.99      209.47    184.33 o
   6   2  18      209.03      402.18    268.12 o
   7   2  18     7389.90     6862.22    301.64 o
   8   2  18     4258.73     4331.83    259.74 o
   9   2  18     3806.24     3686.66    251.36 o
  10   2  18      425.14      544.62    284.88 o
  11   2  18     3075.53     3410.16    310.01 o
  12   2  18     1434.64      955.18    268.12 o
  13   2  18      780.11      544.62    259.74 o
  14   2  18     3587.90     3510.71    360.29 o
  15   2  18     1888.85     1508.18    318.39 o
  16   2  18      770.35      217.85    301.64 o
  17   2  18     1491.36     2295.78    452.45 o
  18   2  18     1721.68     -201.09    795.98 o
   1   3  18     3508.84     3921.27    226.23 o
   2   3  18     9672.44     8563.11    326.77 o
   3   3  18     1748.80     2555.53    343.53 o
   4   3  18        0.93     -159.20    175.95 o
   5   3  18      436.59      477.59    234.61 o
   6   3  18    11302.62    10389.68    343.53 o
   7   3  18     4452.34     4139.11    301.64 o
   8   3  18     3177.74     2706.34    268.12 o
   9   3  18     6130.97     6024.34    301.64 o
  10   3  18      757.52      879.77    242.98 o
  11   3  18        5.80       75.41    284.88 o
  12   3  18     7247.38     8052.00    418.94 o
  13   3  18     1169.08     1374.12    293.26 o
  14   3  18    11848.78    12894.93    502.73 o
  15   3  18     1686.29     1499.80    343.53 o
  16   3  18     1731.90     1491.42    636.79 o
  17   3  18       54.59      360.29    427.32 o
  18   3  18     2623.45     3602.87    536.24 o
   0   4  18      647.48      687.06    259.74 o
   1   4  18     4869.95     4801.04    209.47 o
   2   4  18      498.74      511.11    209.47 o
   3   4  18      110.12      276.50    184.33 o
   4   4  18       57.02      469.21    167.58 o
   5   4  18      373.19      268.12    175.95 o
   6   4  18     2796.16     3225.83    234.61 o
   7   4  18      979.06     1013.83    209.47 o
   8   4  18     5521.77     5270.25    310.01 o
   9   4  18      230.14       83.79    276.50 o
  10   4  18     1792.64     1575.21    402.18 o
  11   4  18     5214.77     5261.87    402.18 o
  12   4  18     2721.06     2924.19    360.29 o
  13   4  18      362.86       58.65    318.39 o
  14   4  18     3724.94     3787.21    385.42 o
  15   4  18      700.39      217.85    335.15 o
  16   4  18    17503.44    17268.65    645.17 o
  17   4  18      372.35      469.21    402.18 o
  18   4  18      304.26     1248.44    687.06 o
   1   5  18        0.64      -58.65    142.44 o
   2   5  18    28034.47    28186.20    536.24 o
   3   5  18      465.72      544.62    242.98 o
   4   5  18    10560.62    11043.22    351.91 o
   5   5  18      995.38      544.62    192.71 o
   6   5  18    16868.52    17134.59    435.70 o
   7   5  18     2485.73     2882.30    226.23 o
   8   5  18    58187.42    59070.36   1064.10 o
   9   5  18     7153.74     7264.40    351.91 o
  10   5  18     3729.17     4164.25    485.97 o
  11   5  18     1014.46      444.08    251.36 o
  12   5  18    25220.66    27499.14    779.23 o
  13   5  18     3041.05     3091.77    351.91 o
  14   5  18     3796.69     3988.30    393.80 o
  15   5  18       38.94     1106.00    770.85 o
  16   5  18      897.66     1516.56    628.41 o
  17   5  18       19.43     -310.01    511.11 o
   0   6  18    70749.87    73557.26   1709.27 o
   1   6  18    17638.93    18181.94    460.83 o
   2   6  18     4403.11     4457.51    226.23 o
   3   6  18      113.31       33.52    192.71 o
   4   6  18    35322.15    34998.14    653.54 o
   5   6  18      246.68      628.41    217.85 o
   6   6  18     4316.41     4851.31    284.88 o
   7   6  18      676.96      628.41    242.98 o
   8   6  18     8395.11     8730.68    393.80 o
   9   6  18     7082.50     6778.43    578.14 o
  10   6  18    59489.83    60528.27   1240.06 o
  11   6  18      146.68      343.53    310.01 o
  12   6  18     8086.19     7557.65    460.83 o
  13   6  18      728.67      787.60    318.39 o
  14   6  18    14498.19    15173.96    611.65 o
  15   6  18      356.09      553.00    444.08 o
  16   6  18      798.92      377.04    611.65 o
  17   6  18     4871.84     4055.33    854.63 o
   1   7  18     8348.53     8362.02    326.77 o
   2   7  18       29.82       83.79    217.85 o
   3   7  18      480.42      435.70    217.85 o
   4   7  18     1888.44     2287.41    234.61 o
   5   7  18     5573.70     4767.52    276.50 o
   6   7  18     5980.46     5630.54    368.67 o
   7   7  18     4862.17     4734.01    385.42 o
   8   7  18    11231.18    11990.03    444.08 o
   9   7  18     3258.22     3217.45    351.91 o
  10   7  18    16400.99    16581.60    737.33 o
  11   7  18     1627.72     1608.72    527.86 o
  12   7  18    32392.69    32861.55    946.80 o
  13   7  18       13.85      636.79    284.88 o
  14   7  18     6759.80     7406.84    728.95 o
  15   7  18     1242.35     1374.12    368.67 o
  16   7  18     8806.57     7968.21    913.29 o
  17   7  18      479.72     1457.91    695.44 o
   0   8  18    40070.57    38994.82   1047.35 o
   1   8  18      691.48      712.20    209.47 o
   2   8  18    13896.53    14595.83    393.80 o
   3   8  18      226.84      343.53    192.71 o
   4   8  18    30635.18    29107.86    578.14 o
   5   8  18     9235.00     9090.97    410.56 o
   6   8  18    20072.74    19916.35    536.24 o
   7   8  18     2469.83     2547.15    310.01 o
   8   8  18     5217.63     5613.78    343.53 o
   9   8  18     2309.36     2128.21    452.45 o
  10   8  18    15068.68    15023.14    754.09 o
  11   8  18     6767.18     6887.35    460.83 o
  12   8  18     2376.55     1583.59    494.35 o
  13   8  18     4901.94     3963.16    377.04 o
  14   8  18    13832.38    16305.09    670.30 o
  15   8  18       36.24     -134.06    435.70 o
  16   8  18        2.19     1223.30    519.48 o
  17   8  18     2502.11     2161.72    720.57 o
   1   9  18      171.25      377.04    201.09 o
   2   9  18    24254.61    22739.99    511.11 o
   3   9  18     1830.28     1390.88    259.74 o
   4   9  18    67495.52    68680.81   1097.62 o
   5   9  18     4097.22     3519.09    318.39 o
   6   9  18     7259.01     6719.78    368.67 o
   7   9  18     2571.98     3276.10    351.91 o
   8   9  18    13660.22    13892.01    544.62 o
   9   9  18     7652.04     7800.64    410.56 o
  10   9  18     3360.45     3653.15    569.76 o
  11   9  18     2241.86     2589.04    368.67 o
  12   9  18      223.47      418.94    452.45 o
  13   9  18       42.77      -67.03    301.64 o
  14   9  18        2.34      854.63   1198.16 o
  15   9  18     1967.34     1826.57    611.65 o
  16   9  18     3658.06     4088.84    536.24 o
  17   9  18      186.64      -83.79    670.30 o
   0  10  18     3735.65     5236.73    737.33 o
   1  10  18     6423.06     5940.55    310.01 o
   2  10  18    41858.77    41877.11    754.09 o
   3  10  18     3502.40     2756.62    259.74 o
   4  10  18       91.57      377.04    268.12 o
   5  10  18      422.01      368.67    284.88 o
   6  10  18     2043.34     2496.87    284.88 o
   7  10  18      775.59     1441.15    427.32 o
   8  10  18      728.36     1064.10    251.36 o
   9  10  18    11553.76    11177.29    553.00 o
  10  10  18     5715.27     6200.29    553.00 o
  11  10  18      275.65      -75.41    435.70 o
  12  10  18      264.36      477.59    301.64 o
  13  10  18     1408.76     1273.57    385.42 o
  14  10  18      109.84      -83.79    402.18 o
  15  10  18      277.19     -226.23    427.32 o
  16  10  18     3496.48     4817.80    812.74 o
   1  11  18       63.19      159.20    217.85 o
   2  11  18      767.76      787.60    268.12 o
   3  11  18        5.83      217.85    226.23 o
   4  11  18    10225.62    10180.21    410.56 o
   5  11  18      339.56      553.00    268.12 o
   6  11  18      192.59      209.47    259.74 o
   7  11  18        9.65      293.26    268.12 o
   8  11  18      750.95      393.80    360.29 o
   9  11  18      342.66       33.52    284.88 o
  10  11  18      603.29      418.94    293.26 o
  11  11  18      924.77      703.82    318.39 o
  12  11  18      301.48      -16.76    301.64 o
  13  11  18     3554.55     2915.81    712.20 o
  14  11  18     7030.98     6719.78    561.38 o
  15  11  18       71.33       92.17    418.94 o
  16  11  18      479.12     -636.79    636.79 o
   0  12  18     7906.14     8437.43    511.11 o
   1  12  18      640.46      728.95    234.61 o
   2  12  18     1598.84     1767.92    284.88 o
   3  12  18    12121.96    13280.36    444.08 o
   4  12  18     5535.74     5965.69    444.08 o
   5  12  18      633.60      703.82    259.74 o
   6  12  18     4145.25     4625.08    569.76 o
   7  12  18     6899.99     5680.81    368.67 o
   8  12  18     3022.48     2756.62    335.15 o
   9  12  18     9205.25     9434.50    527.86 o
  10  12  18     1267.49      896.53    326.77 o
  11  12  18      537.53      687.06    326.77 o
  12  12  18       25.10     -125.68    385.42 o
  13  12  18     2500.06     2505.25    435.70 o
  14  12  18      149.78      460.83    460.83 o
  15  12  18       54.20     -435.70    444.08 o
  16  12  18    15160.37    16824.58    879.77 o
   1  13  18      262.02      393.80    234.61 o
   2  13  18     4833.70     5898.66    360.29 o
   3  13  18      368.69      377.04    293.26 o
   4  13  18    10125.73    10976.19    553.00 o
   5  13  18        0.58     -209.47    234.61 o
   6  13  18    24216.02    25429.58    670.30 o
   7  13  18       24.88      268.12    301.64 o
   8  13  18    38927.11    38215.59    854.63 o
   9  13  18      629.49      536.24    360.29 o
  10  13  18    11906.39    11194.04    527.86 o
  11  13  18     4691.04     5261.87    427.32 o
  12  13  18     6457.16     5152.95    695.44 o
  13  13  18      124.06      318.39    586.51 o
  14  13  18     6469.17     4599.95    485.97 o
  15  13  18      644.60      787.60    485.97 o
   0  14  18     9926.66     9602.08    636.79 o
   1  14  18     4194.50     4256.42    511.11 o
   2  14  18       43.06      326.77    234.61 o
   3  14  18     1223.79     1114.38    268.12 o
   4  14  18    18456.58    20410.70    611.65 o
   5  14  18      625.42      284.88    284.88 o
   6  14  18    18807.36    16807.82    536.24 o
   7  14  18        0.50     -234.61    234.61 o
   8  14  18    24905.83    25572.02    687.06 o
   9  14  18      126.39      703.82    527.86 o
  10  14  18    39963.61    38852.38   1106.00 o
  11  14  18       70.28     -242.98    310.01 o
  12  14  18     1349.84     1038.97    435.70 o
  13  14  18    13055.21    13313.87    653.54 o
  14  14  18     9869.25     8847.99    611.65 o
  15  14  18      180.13      578.14    519.48 o
   1  15  18     6180.62     6862.22    427.32 o
   2  15  18      747.74      904.91    268.12 o
   3  15  18       25.99        8.38    242.98 o
   4  15  18     3890.68     3979.92    360.29 o
   5  15  18      152.71      125.68    318.39 o
   6  15  18    22559.96    21374.25    938.42 o
   7  15  18       93.81      393.80    301.64 o
   8  15  18    20905.72    21374.25    603.27 o
   9  15  18      976.22     1022.21    360.29 o
  10  15  18     5096.78     5002.13    511.11 o
  11  15  18     6142.36     6250.57    477.59 o
  12  15  18     2894.99     2488.50    469.21 o
  13  15  18       45.69      -83.79    553.00 o
  14  15  18       66.51      150.82    402.18 o
   0  16  18        7.41      477.59    385.42 o
   1  16  18      408.87      745.71    368.67 o
   2  16  18     1525.59      971.94    284.88 o
   3  16  18     2816.49     2513.63    569.76 o
   4  16  18     4998.83     4742.39    351.91 o
   5  16  18     3137.93     3996.68    477.59 o
   6  16  18     8351.37     9560.18    452.45 o
   7  16  18     5198.05     4851.31    393.80 o
   8  16  18     5470.19     4423.99    427.32 o
   9  16  18     8287.32     7247.64    502.73 o
  10  16  18    10157.29    10749.97    670.30 o
  11  16  18     1055.90     1650.62    427.32 o
  12  16  18     3765.06     3058.25    578.14 o
  13  16  18      270.02       75.41    485.97 o
  14  16  18     1587.32      259.74    812.74 o
   1  17  18      519.93      -16.76    276.50 o
   2  17  18     2230.78     2094.69    326.77 o
   3  17  18     3104.84     2446.60    385.42 o
   4  17  18     1438.99     2178.48    310.01 o
   5  17  18       35.10       58.65    368.67 o
   6  17  18      952.93      829.50    318.39 o
   7  17  18     3093.99     4038.57    410.56 o
   8  17  18     9173.87     9551.80    519.48 o
   9  17  18     8671.75     8806.09    544.62 o
  10  17  18      607.27      930.04    578.14 o
  11  17  18       15.11      284.88    678.68 o
  12  17  18     1302.89      645.17    351.91 o
  13  17  18      553.06      519.48    687.06 o
   0  18  18      361.97     -544.62    578.14 o
   1  18  18       14.09      645.17    368.67 o
   2  18  18      111.71     -268.12    268.12 o
   3  18  18      326.01     1273.57    402.18 o
   4  18  18     2096.27     1952.25    418.94 o
   5  18  18      367.94      150.82    268.12 o
   6  18  18      637.20      427.32    603.27 o
   7  18  18     2743.09     2346.06    418.94 o
   8  18  18     8366.46     7984.97    544.62 o
   9  18  18       15.62     -217.85    326.77 o
  10  18  18      232.14      636.79    561.38 o
  11  18  18      127.75      812.74    469.21 o
  12  18  18      341.85     -527.86    527.86 o
   1  19  18       95.00      628.41    418.94 o
   2  19  18     1685.70     1533.32    335.15 o
   3  19  18     3163.82     3720.18    452.45 o
   4  19  18     2088.08      259.74    678.68 o
   5  19  18      191.67      310.01    410.56 o
   6  19  18    10886.37    11654.88    611.65 o
   7  19  18      388.20     1407.63    427.32 o
   8  19  18      446.39      -58.65    569.76 o
   9  19  18        2.08     -377.04    377.04 o
  10  19  18        6.72       41.89    511.11 o
  11  19  18     1798.33      871.39    368.67 o
   0  20  18    15487.90    14729.89    846.26 o
   1  20  18      992.66     1290.33    678.68 o
   2  20  18      134.70     -226.23    452.45 o
   3  20  18     1541.15     1332.23    393.80 o
   4  20  18    13113.35    11755.42   1030.59 o
   5  20  18     4301.78     4666.98    712.20 o
   6  20  18      799.69      812.74    620.03 o
   7  20  18        5.00        0.00    511.11 o
   8  20  18     3787.26     4164.25    469.21 o
   9  20  18     4069.76     3544.22    544.62 o
  10  20  18     1311.58     2538.77    661.92 o
  11  20  18      573.78      -16.76   1164.65 o
   1  21  18      571.10      385.42    502.73 o
   2  21  18     6970.02     6577.34    988.70 o
   3  21  18     4711.88     5337.28    971.94 o
   4  21  18     3021.48     3393.40    553.00 o
   5  21  18      825.37     1122.76    787.60 o
   6  21  18    12579.35    13121.16    896.53 o
   7  21  18       21.21      410.56    553.00 o
   8  21  18     8607.22     8018.49    678.68 o
   9  21  18      313.63      335.15    351.91 o
  10  21  18      712.71        8.38    670.30 o
   0  22  18    18929.33    21081.00   1340.60 o
   1  22  18     1364.60      167.58    444.08 o
   2  22  18      504.67     1097.62    837.88 o
   3  22  18      511.01      787.60    553.00 o
   4  22  18    17025.33    18399.79    963.56 o
   5  22  18      237.81     -234.61    360.29 o
   6  22  18      848.75     1131.13    578.14 o
   7  22  18       72.56     -117.30   1508.18 o
   8  22  18     2688.24     2580.66    904.91 o
   1  23  18      249.97     -150.82    351.91 o
   2  23  18     7324.49     7205.75    670.30 o
   3  23  18      892.89      201.09    351.91 o
   4  23  18     7005.84     8211.20   1365.74 o
   5  23  18      408.78      837.88    569.76 o
   6  23  18     6150.87     6183.54    837.88 o
   7  23  18      712.50     1072.48    653.54 o
   0  24  18      296.65    -1080.86   1080.86 o
   1  24  18      606.80       41.89    678.68 o
   2  24  18     1325.38     3695.04    770.85 o
   3  24  18     4315.30     3016.36    879.77 o
   4  24  18     2848.29     2689.59   1038.97 o
   5  24  18      748.36      804.36    452.45 o
   1  25  18      887.27     2555.53    904.91 o
   1   1  19     1572.07     2237.13    209.47 o
   2   1  19     2484.90     2605.80    335.15 o
   3   1  19     2956.30     4038.57    310.01 o
   4   1  19     6289.48     6460.04    251.36 o
   5   1  19       37.62      100.55    167.58 o
   6   1  19        7.41     -293.26    335.15 o
   7   1  19     2807.96     2555.53    226.23 o
   8   1  19      163.97      444.08    192.71 o
   9   1  19        0.93      108.92    201.09 o
  10   1  19     1292.47     1776.30    242.98 o
  11   1  19     5823.26     5052.40    268.12 o
  12   1  19     3439.93     2882.30    284.88 o
  13   1  19      724.63      737.33    251.36 o
  14   1  19      629.25      578.14    310.01 o
  15   1  19     3790.24     3493.95    469.21 o
  16   1  19       41.19      536.24    536.24 o
  17   1  19      553.19      569.76    611.65 o
  18   1  19      485.61      209.47   1022.21 o
   0   2  19    15596.16    16363.75    502.73 o
   1   2  19    17006.07    16363.75    351.91 o
   2   2  19     1858.48     1809.82    175.95 o
   3   2  19     4634.32     5018.89    301.64 o
   4   2  19     1741.63     1508.18    217.85 o
   5   2  19     4556.48     4289.93    259.74 o
   6   2  19      641.84      561.38    192.71 o
   7   2  19     1767.13     1382.50    276.50 o
   8   2  19     4378.12     4239.66    276.50 o
   9   2  19    22821.23    22656.21    494.35 o
  10   2  19       72.54      276.50    259.74 o
  11   2  19     2179.83     2170.10    318.39 o
  12   2  19     4651.63     4767.52    310.01 o
  13   2  19    14760.11    15039.90    586.51 o
  14   2  19     1839.40     1558.45    343.53 o
  15   2  19     1860.13     1952.25    351.91 o
  16   2  19      464.76      770.85    368.67 o
  17   2  19     1553.86     1575.21    695.44 o
  18   2  19     1652.25     3661.52    754.09 o
   1   3  19    48176.65    49317.46    745.71 o
   2   3  19    77058.10    84256.95   1164.65 o
   3   3  19    50382.79    49124.75    745.71 o
   4   3  19     9684.45     9585.32    326.77 o
   5   3  19     3065.01     4005.05    234.61 o
   6   3  19      667.16      712.20    175.95 o
   7   3  19     4942.70     4407.24    377.04 o
   8   3  19      609.44      452.45    226.23 o
   9   3  19       90.71      553.00    242.98 o
  10   3  19       21.41      142.44    192.71 o
  11   3  19    32759.29    33582.13    829.50 o
  12   3  19    14332.83    13531.72    578.14 o
  13   3  19     3117.32     3661.52    360.29 o
  14   3  19      203.48      695.44    301.64 o
  15   3  19     4302.56     4558.05    368.67 o
  16   3  19     2157.66     2287.41    444.08 o
  17   3  19     4065.85     3116.90    460.83 o
   0   4  19     2585.35     2220.38    544.62 o
   1   4  19    29693.07    30021.15    519.48 o
   2   4  19     3203.24     2924.19    184.33 o
   3   4  19      519.10      737.33    192.71 o
   4   4  19     3515.99     3452.05    234.61 o
   5   4  19     2995.66     3343.13    242.98 o
   6   4  19      225.23       58.65    209.47 o
   7   4  19     3406.83     3368.27    310.01 o
   8   4  19     7930.25     8663.65    385.42 o
   9   4  19     1793.24     1885.22    259.74 o
  10   4  19     6744.78     6610.85    435.70 o
  11   4  19      730.06      946.80    460.83 o
  12   4  19     3233.56     2622.56    368.67 o
  13   4  19    14974.44    14830.43    603.27 o
  14   4  19     2847.47     3803.96    343.53 o
  15   4  19      659.64       25.14    310.01 o
  16   4  19     2131.76     1960.63    385.42 o
  17   4  19      386.69     -284.88    418.94 o
   1   5  19     4267.86     3636.39    226.23 o
   2   5  19      277.22      117.30    184.33 o
   3   5  19     6930.51     6803.56    301.64 o
   4   5  19     4457.70     3787.21    259.74 o
   5   5  19      164.16     -134.06    201.09 o
   6   5  19     9367.73     8982.05    402.18 o
   7   5  19    13041.87    14369.60    444.08 o
   8   5  19        3.27      251.36    268.12 o
   9   5  19      604.18      930.04    293.26 o
  10   5  19    16991.02    18785.21    628.41 o
  11   5  19    12715.88    13808.22    519.48 o
  12   5  19    13686.13    13900.39    578.14 o
  13   5  19     3668.23     4005.05    393.80 o
  14   5  19       20.04     -276.50    310.01 o
  15   5  19       25.09      268.12    402.18 o
  16   5  19     2893.86     2723.10    469.21 o
  17   5  19     7191.09     6275.70    477.59 o
   0   6  19      891.70      351.91    578.14 o
   1   6  19    13509.95    12794.39    435.70 o
   2   6  19    33429.53    33975.93    620.03 o
   3   6  19     2880.03     3544.22    268.12 o
   4   6  19     1659.89     2136.59    234.61 o
   5   6  19    43483.09    40846.52    787.60 o
   6   6  19    13973.46    14436.63    410.56 o
   7   6  19      431.44      301.64    175.95 o
   8   6  19    21632.88    22848.92    670.30 o
   9   6  19    14352.35    16481.05    645.17 o
  10   6  19     3532.19     3284.48    343.53 o
  11   6  19      246.97      452.45    284.88 o
  12   6  19     2908.63     2991.22    745.71 o
  13   6  19     7160.84     9116.11    527.86 o
  14   6  19     3858.74     3628.01    460.83 o
  15   6  19     1609.93     2228.75    469.21 o
  16   6  19     1343.31     1114.38    594.89 o
  17   6  19      422.39      402.18    452.45 o
   1   7  19      818.39      879.77    217.85 o
   2   7  19     2467.50     2513.63    242.98 o
   3   7  19     8689.84     8663.65    360.29 o
   4   7  19     9724.35    10289.13    351.91 o
   5   7  19     4592.33     4851.31    368.67 o
   6   7  19     2226.36     2203.62    259.74 o
   7   7  19      242.72      645.17    242.98 o
   8   7  19    18093.28    18500.33    527.86 o
   9   7  19      489.41      460.83    318.39 o
  10   7  19     4004.83     4708.87    377.04 o
  11   7  19      466.92     -209.47    335.15 o
  12   7  19     4829.89     4457.51    703.82 o
  13   7  19      874.49      804.36    326.77 o
  14   7  19     1578.85     1575.21    418.94 o
  15   7  19      251.64       83.79    360.29 o
  16   7  19      486.92      -33.52    494.35 o
  17   7  19      890.02      620.03    494.35 o
   0   8  19     1120.18      804.36    301.64 o
   1   8  19     1348.05      661.92    226.23 o
   2   8  19    28012.02    29417.88    586.51 o
   3   8  19    13689.52    13196.57    377.04 o
   4   8  19    11428.70    12459.24    402.18 o
   5   8  19    15527.30    15240.99    427.32 o
   6   8  19      208.49      645.17    259.74 o
   7   8  19      113.35      201.09    226.23 o
   8   8  19      545.77      -92.17    251.36 o
   9   8  19    11715.33    12534.65    511.11 o
  10   8  19    15347.88    15651.55    553.00 o
  11   8  19     1326.46     2103.07    360.29 o
  12   8  19      596.06      125.68    301.64 o
  13   8  19     3994.76     3544.22    578.14 o
  14   8  19     4538.86     4072.08    435.70 o
  15   8  19     1186.06      159.20    435.70 o
  16   8  19       15.37     -125.68    444.08 o
  17   8  19     4105.01     2974.46    527.86 o
   1   9  19      280.27      293.26    209.47 o
   2   9  19    22668.65    23158.93    519.48 o
   3   9  19     1499.65      904.91    217.85 o
   4   9  19    12781.53    13498.21    418.94 o
   5   9  19       26.49       50.27    268.12 o
   6   9  19     2285.73     2505.25    460.83 o
   7   9  19      363.84      745.71    259.74 o
   8   9  19     1800.77     2002.53    276.50 o
   9   9  19      251.63      117.30    494.35 o
  10   9  19      157.55       16.76    276.50 o
  11   9  19      335.45     -175.95    385.42 o
  12   9  19        2.99      -92.17    293.26 o
  13   9  19       77.29      418.94    527.86 o
  14   9  19      351.11      586.51    460.83 o
  15   9  19      738.69     -460.83    460.83 o
  16   9  19      205.78     -335.15    335.15 o
   0  10  19    59933.23    64851.71   1591.97 o
   1  10  19    11876.26    11018.09    402.18 o
   2  10  19       10.97      343.53    234.61 o
   3  10  19    10437.54    10272.38    435.70 o
   4  10  19    18931.50    18458.44    536.24 o
   5  10  19    14209.60    14595.83    502.73 o
   6  10  19      478.26      837.88    301.64 o
   7  10  19     1000.76      812.74    251.36 o
   8  10  19     1839.54     1441.15    293.26 o
   9  10  19    10568.45    11478.92    452.45 o
  10  10  19     4481.69     4181.01    494.35 o
  11  10  19       55.40       58.65    326.77 o
  12  10  19     2096.47     1106.00    452.45 o
  13  10  19      927.11     1181.41    494.35 o
  14  10  19        3.90      209.47    377.04 o
  15  10  19      944.80      -83.79    410.56 o
  16  10  19      406.78      343.53    402.18 o
   1  11  19    11909.03    12484.37    469.21 o
   2  11  19    49322.71    50549.15   1064.10 o
   3  11  19    63408.11    63167.58   1147.89 o
   4  11  19     2483.10     2899.06    511.11 o
   5  11  19    13191.04    12459.24    469.21 o
   6  11  19    18719.74    16414.02    511.11 o
   7  11  19    10316.59    10833.76    485.97 o
   8  11  19     2697.37     2957.71    402.18 o
   9  11  19      886.48     1449.53    402.18 o
  10  11  19        1.30      167.58    435.70 o
  11  11  19     2385.37     2237.13    377.04 o
  12  11  19       10.51     -385.42    418.94 o
  13  11  19      330.45     -134.06    661.92 o
  14  11  19      107.06     -435.70    435.70 o
  15  11  19     3749.80     3686.66    460.83 o
  16  11  19     5660.82     3569.36    502.73 o
   0  12  19    12393.14    13121.16    653.54 o
   1  12  19     2877.73     3979.92    310.01 o
   2  12  19        7.12      377.04    259.74 o
   3  12  19      136.88      268.12    251.36 o
   4  12  19    11450.87    10532.12    452.45 o
   5  12  19     1311.06      988.70    301.64 o
   6  12  19     3464.54     3795.58    494.35 o
   7  12  19        5.85      326.77    469.21 o
   8  12  19     8848.38     8102.27    502.73 o
   9  12  19     6804.17     6652.75    469.21 o
  10  12  19      289.02      661.92    284.88 o
  11  12  19     1805.17     1885.22    519.48 o
  12  12  19       19.76     -184.33    586.51 o
  13  12  19     3248.97     2798.51    435.70 o
  14  12  19     4000.40     3602.87    645.17 o
  15  12  19     1532.01      611.65    720.57 o
   1  13  19     2919.59     2832.03    293.26 o
   2  13  19      243.44       33.52    318.39 o
   3  13  19     4723.83     4918.34    351.91 o
   4  13  19    17151.64    16807.82    527.86 o
   5  13  19     2493.35     2086.31    310.01 o
   6  13  19     9486.56     9359.09    427.32 o
   7  13  19      117.92      418.94    326.77 o
   8  13  19    10569.14    11160.53    477.59 o
   9  13  19     1539.64     2044.42    301.64 o
  10  13  19     3547.78     4700.49    418.94 o
  11  13  19     2476.38     1784.68    460.83 o
  12  13  19     1011.05      720.57    385.42 o
  13  13  19     1535.03     2128.21    645.17 o
  14  13  19     7814.06     8077.14    594.89 o
  15  13  19      388.33       67.03    578.14 o
   0  14  19        0.30       83.79    578.14 o
   1  14  19    17972.28    19472.27    569.76 o
   2  14  19       62.70      -75.41    259.74 o
   3  14  19     5990.07     5898.66    368.67 o
   4  14  19       71.52      318.39    343.53 o
   5  14  19     6220.24     6108.13    427.32 o
   6  14  19     5946.35     5982.44    519.48 o
   7  14  19       43.09      -75.41    310.01 o
   8  14  19      361.21      955.18    310.01 o
   9  14  19     2158.78     2119.83    485.97 o
  10  14  19      865.70     1064.10    611.65 o
  11  14  19     4559.65     5027.26    670.30 o
  12  14  19     1017.23     1315.47    553.00 o
  13  14  19     1686.54     1457.91    469.21 o
  14  14  19      407.45      829.50    477.59 o
   1  15  19     1282.70     1742.79    318.39 o
   2  15  19        2.16      -25.14    268.12 o
   3  15  19     1327.88     1281.95    276.50 o
   4  15  19     1223.50      988.70    276.50 o
   5  15  19     2500.85     2002.53    410.56 o
   6  15  19     4417.12     5555.13    393.80 o
   7  15  19     3653.13     3711.80    360.29 o
   8  15  19      215.78      -58.65    284.88 o
   9  15  19      520.94      343.53    360.29 o
  10  15  19     2140.26     1667.38    402.18 o
  11  15  19     2508.23     1642.24    418.94 o
  12  15  19      339.05      611.65    385.42 o
  13  15  19     1589.28     1131.13    402.18 o
  14  15  19      567.57      377.04    494.35 o
   0  16  19      273.04      175.95    544.62 o
   1  16  19     1687.42     1667.38    326.77 o
   2  16  19      267.27      -41.89    360.29 o
   3  16  19     1256.67     1156.27    284.88 o
   4  16  19     7523.47     7892.81    444.08 o
   5  16  19     6660.37     6837.08    444.08 o
   6  16  19     2198.60     2128.21    377.04 o
   7  16  19        4.40      -50.27    234.61 o
   8  16  19    17831.95    17620.56    678.68 o
   9  16  19     1765.10     1642.24    846.26 o
  10  16  19     4527.51     4281.55    519.48 o
  11  16  19      142.26     -368.67    368.67 o
  12  16  19      218.99     -335.15    485.97 o
  13  16  19     3506.92     3418.54    963.56 o
   1  17  19      812.05      553.00    469.21 o
   2  17  19     2078.04     3024.74    527.86 o
   3  17  19      464.33      418.94    335.15 o
   4  17  19        6.28      377.04    645.17 o
   5  17  19     2497.24     1901.98    435.70 o
   6  17  19    13038.79    13481.45    544.62 o
   7  17  19     6207.90     5471.34    444.08 o
   8  17  19     9611.46     9250.17    636.79 o
   9  17  19      830.60     1106.00    402.18 o
  10  17  19       36.96      360.29    410.56 o
  11  17  19      851.48      829.50    569.76 o
  12  17  19     1252.01        8.38    594.89 o
  13  17  19      741.77      268.12    485.97 o
   0  18  19       93.20       33.52    594.89 o
   1  18  19        5.48     -351.91    444.08 o
   2  18  19      796.74     1776.30   1047.35 o
   3  18  19      236.09      -33.52    368.67 o
   4  18  19     3429.27     2639.31    452.45 o
   5  18  19     5669.64     6066.23    469.21 o
   6  18  19     3212.56     3460.43    402.18 o
   7  18  19     4204.84     3837.48    611.65 o
   8  18  19     5041.54     4834.55    452.45 o
   9  18  19     2405.20     1365.74    561.38 o
  10  18  19      548.20     1198.16    594.89 o
  11  18  19       87.92        8.38    343.53 o
  12  18  19       25.03     -427.32    427.32 o
   1  19  19      618.97      192.71    301.64 o
   2  19  19    14082.33    13824.98    703.82 o
   3  19  19      829.88      226.23    594.89 o
   4  19  19     3602.55     4189.39    737.33 o
   5  19  19     6397.17     6066.23    728.95 o
   6  19  19     2053.19      435.70    435.70 o
   7  19  19    11876.35    12375.45    645.17 o
   8  19  19     3010.80     2924.19    829.50 o
   9  19  19       46.11      393.80    351.91 o
  10  19  19      728.43      913.29    636.79 o
  11  19  19     6132.71     5613.78    645.17 o
   0  20  19     5386.60     6242.19    913.29 o
   1  20  19      835.35      519.48    485.97 o
   2  20  19      275.62     1240.06    477.59 o
   3  20  19      895.28      201.09    335.15 o
   4  20  19     2620.30     1407.63    519.48 o
   5  20  19     1091.00      854.63    988.70 o
   6  20  19      342.27      -50.27    485.97 o
   7  20  19      161.14      728.95    544.62 o
   8  20  19      935.37     1080.86    343.53 o
   9  20  19     2098.48     1348.98    519.48 o
  10  20  19      156.93     1173.03   1273.57 o
   1  21  19     1373.09     1851.71    511.11 o
   2  21  19     2400.53     2798.51    578.14 o
   3  21  19      397.33     -117.30    494.35 o
   4  21  19     1811.87     2672.83    544.62 o
   5  21  19     2640.62     2622.56    485.97 o
   6  21  19        0.04      184.33    469.21 o
   7  21  19      317.70      620.03    494.35 o
   8  21  19      150.08      108.92    444.08 o
   9  21  19      217.73     1131.13   1449.53 o
   0  22  19       31.35     -418.94    762.47 o
   1  22  19        0.93      636.79    687.06 o
   2  22  19     7148.37     6904.11    980.32 o
   3  22  19       82.74     -259.74    745.71 o
   4  22  19      566.89     -377.04   1055.73 o
   5  22  19      406.98       75.41    418.94 o
   6  22  19     4587.61     4516.16    971.94 o
   7  22  19     1348.99      -83.79    544.62 o
   8  22  19     1359.69      611.65    863.01 o
   1  23  19      314.17      385.42    469.21 o
   2  23  19     4983.42     2907.43    586.51 o
   3  23  19     1027.12     -184.33    544.62 o
   4  23  19     6813.33     7004.66    980.32 o
   5  23  19       36.05      410.56    485.97 o
   6  23  19     2783.88     1801.44   1114.38 o
   0  24  19     1504.85     4482.64   1508.18 o
   1  24  19     3140.45     2337.68    854.63 o
   2  24  19      591.27     3125.28   1080.86 o
   3  24  19      563.94      620.03    795.98 o
   4  24  19     2222.34     2002.53    963.56 o
   0   0  20    41904.21    51194.31   1541.69 o
   1   0  20    18915.64    16841.34    728.95 o
   2   0  20      751.90     1273.57    242.98 o
   3   0  20     9002.24     8780.96    393.80 o
   4   0  20       50.80      360.29    226.23 o
   5   0  20      625.35      988.70    326.77 o
   6   0  20      954.97      762.47    326.77 o
   7   0  20      595.95      578.14    427.32 o
   8   0  20      179.42        0.00    276.50 o
   9   0  20     1435.26     1290.33    268.12 o
  10   0  20    26912.83    25982.58   1005.45 o
  11   0  20        7.91      209.47    452.45 o
  12   0  20     3116.39     3410.16    402.18 o
  13   0  20    12033.25    12811.15    611.65 o
  14   0  20      131.65      578.14    687.06 o
  15   0  20     8503.33     7968.21    795.98 o
  16   0  20       27.77     1307.09    728.95 o
  17   0  20     2826.11     4172.63    837.88 o
   1   1  20    28776.88    26946.14    477.59 o
[truncated: 190,810 more chars]
